# Supplementary material for: Construction of the metabolic reprogramming-associated gene signature for clear cell renal cell carcinoma prognosis prediction
Source: BMC Urol. 2023 Sep 15;23:147. doi: 10.1186/s12894-023-01317-3 (PMC10503121; doi:10.1186/s12894-023-01317-3)
Supplement: Supplementary file 2 — Supplementary Material 2 [file 12894_2023_1317_MOESM2_ESM.csv]

Table S6_result of multi cox
	Coefficient	HR	z	p.value
SLC16A12	-0.16	0.85 (0.76-0.95)	-2.8	0.0055
ASPA	0.23	1.3 (1.1-1.5)	2.9	0.0033
SMIM24	-0.14	0.87 (0.78-0.97)	-2.5	0.012
FLRT3	-0.17	0.84 (0.74-0.96)	-2.5	0.012
LAMB3	-0.18	0.84 (0.73-0.96)	-2.6	0.011
PLG	-0.16	0.85 (0.72-1)	-1.9	0.057
IL20RB	0.13	1.1 (1-1.3)	3	0.0029
CXCL5	0.099	1.1 (1-1.2)	2.2	0.027
PDK4	-0.19	0.83 (0.75-0.92)	-3.5	0.00055
