# Supplementary material for: Construction of the metabolic reprogramming-associated gene signature for clear cell renal cell carcinoma prognosis prediction
Source: BMC Urol. 2023 Sep 15;23:147. doi: 10.1186/s12894-023-01317-3 (PMC10503121; doi:10.1186/s12894-023-01317-3)
Supplement: Supplementary file 3 — Supplementary Material 3 [file 12894_2023_1317_MOESM3_ESM.xls]

Table S2_Differentially expressed mRNAs
Gene	logFC	AveExpr	t	P.Value	adj.P.Val	B
AQP2	-8.723426716	1.402102945	-61.21304627	4.48E-261	6.10E-257	587.34645
SLC9A4	-3.453217919	0.522761421	-59.10904804	3.25E-253	2.21E-249	569.3340215
ACP3	-3.230209049	0.686268322	-58.59447572	2.91E-251	1.32E-247	564.8586572
DUSP9	-4.856708237	0.897765282	-57.21682313	5.64E-246	1.92E-242	552.7382404
HS6ST2	-3.162114905	0.508122328	-56.98885753	4.31E-245	1.17E-241	550.712937
MUC15	-4.234765647	0.635222308	-56.68253118	6.69E-244	1.52E-240	547.9825622
KCNJ10	-4.170554757	0.837961687	-56.43980183	5.91E-243	1.15E-239	545.8117727
SLC12A1	-6.937648614	1.236396887	-54.74013069	3.02E-236	5.14E-233	530.4288895
IRX2	-2.766893937	0.606897254	-52.09398931	1.60E-225	2.42E-222	505.8301556
KNG1	-7.299163704	1.296798146	-50.0288721	6.54E-217	8.92E-214	486.0660565
UMOD	-10.05806927	1.756155036	-49.64399901	2.79E-215	3.45E-212	482.3265154
KCNJ1	-5.915893734	1.211114981	-48.92326755	3.29E-212	3.73E-209	475.2756457
FXYD4	-7.044907488	1.264284089	-48.02147718	2.51E-208	2.63E-205	466.3646579
ESRRB	-3.04264309	0.541470195	-46.5285628	8.32E-202	8.10E-199	451.3932417
CASR	-4.017000312	0.874127554	-46.46610779	1.57E-201	1.42E-198	450.7609218
NELL1	-2.870933601	0.463495697	-45.49363298	3.24E-197	2.76E-194	440.8526114
CLDN16	-4.130674912	0.874203555	-45.48256806	3.63E-197	2.91E-194	440.7391954
MFSD4A	-4.198152679	1.987300966	-44.2870069	8.62E-192	6.53E-189	428.394325
TMEM207	-2.871784275	0.383426351	-44.19251063	2.31E-191	1.66E-188	427.4109489
CLDN19	-4.101792723	0.94955615	-43.07189287	3.01E-186	2.05E-183	415.6635644
HRG	-3.194341486	0.478938417	-42.58455418	5.30E-184	3.44E-181	410.5054518
RANBP3L	-3.441367683	0.764889335	-40.57299456	1.35E-174	8.36E-172	388.8979322
PTGER1	-2.695987823	0.540206683	-40.24704525	4.73E-173	2.80E-170	385.348805
IRX1	-2.768593977	0.617327276	-40.1774091	1.01E-172	5.75E-170	384.5888408
SFRP1	-5.394030251	1.729664609	-39.83705061	4.23E-171	2.30E-168	380.8656647
PRDM16-DT	-3.177892348	0.602387884	-39.74598336	1.15E-170	6.03E-168	379.8670287
EHF	-3.556171161	0.757757826	-39.55738716	9.17E-170	4.63E-167	377.7956111
GGT6	-4.323938033	0.951737501	-39.51259397	1.50E-169	7.31E-167	377.302981
ELF5	-2.696652804	0.375586629	-38.70088608	1.20E-165	5.66E-163	368.3327788
RASL11B	-3.27646399	0.950739224	-38.46103352	1.74E-164	7.91E-162	365.6665776
SCNN1G	-5.219578614	1.12190586	-38.09547585	1.04E-162	4.55E-160	361.589446
FAM3B	-2.576247808	0.592233739	-37.72440279	6.66E-161	2.84E-158	357.4340933
LHX1-DT	-2.497952175	0.51213752	-36.53277202	4.78E-155	1.97E-152	343.977431
ARMH4	-2.264317123	0.882273994	-36.51956475	5.55E-155	2.23E-152	343.8273345
EGF	-4.685443864	1.459482017	-36.15811845	3.43E-153	1.34E-150	339.7116123
CLDN8	-5.496317884	1.027863007	-36.07536758	8.84E-153	3.35E-150	338.7671806
SERPINA5	-5.303194816	1.675924566	-35.85330759	1.12E-151	4.14E-149	336.2288616
PRR15	-3.019972972	1.043254995	-35.79552838	2.18E-151	7.82E-149	335.5674575
NHLRC4	-2.105435316	0.888492267	-35.63498371	1.38E-150	4.81E-148	333.7276534
PLPPR1	-2.792542737	0.57826667	-35.54125371	4.05E-150	1.38E-147	332.6521506
NAT8L	-2.936385273	0.613186114	-35.47866715	8.31E-150	2.76E-147	331.9334384
F11	-2.695882437	0.690120754	-34.70345609	6.44E-146	2.09E-143	322.9942321
LINC02121	-2.737953907	0.366721114	-34.52809223	4.93E-145	1.56E-142	320.9626522
WNK4	-3.180097704	1.284579251	-34.52078921	5.37E-145	1.66E-142	320.8779728
MCCD1	-3.701174382	0.805040173	-34.34660424	4.07E-144	1.23E-141	318.8565232
LINC00645	-2.688669523	0.564606459	-33.98045456	2.90E-142	8.60E-140	314.5963958
CLCNKA	-4.799541941	1.128384178	-33.53467894	5.34E-140	1.55E-137	309.3901905
TMEM45B	-3.153094288	1.266179279	-33.5065097	7.43E-140	2.11E-137	309.0604877
FAM167A	-2.360177408	0.813864047	-33.48249067	9.85E-140	2.74E-137	308.7792938
SCNN1B	-4.01897206	1.068893921	-33.4000802	2.59E-139	7.06E-137	307.8140393
SLC15A2	-2.112090298	0.895038111	-33.2159833	2.25E-138	6.02E-136	305.6551696
ATP1A1	-2.823138105	6.785059694	-32.91245939	8.03E-137	2.10E-134	302.0880805
ADGRF1	-3.015915646	0.628884874	-32.62468121	2.40E-135	6.16E-133	298.6972917
SPTBN2	-4.017993012	1.223461331	-32.62011582	2.53E-135	6.39E-133	298.6434316
CALB1	-4.149845647	0.685462353	-32.43577254	2.24E-134	5.55E-132	296.4668906
TCF21	-2.486456228	1.102535366	-32.30713808	1.03E-133	2.50E-131	294.9460924
ADH1C	-3.243970279	0.742333414	-32.20010183	3.65E-133	8.74E-131	293.6793935
TNNC1	-2.19822261	0.671294911	-31.88018861	1.63E-131	3.83E-129	289.8867715
TMPRSS2	-3.831115343	0.919873426	-31.4631398	2.34E-129	5.41E-127	284.9278821
TMEM52B	-4.416811448	1.305704898	-31.19302012	5.90E-128	1.34E-125	281.7073913
PAPPA	-1.894257732	0.697303862	-31.07093701	2.54E-127	5.68E-125	280.2496791
C1orf226	-1.941347046	0.956552324	-30.92346717	1.49E-126	3.26E-124	278.487059
CHL1	-2.348313519	0.722917085	-30.90013547	1.96E-126	4.25E-124	278.2080119
RNF150	-2.325597318	1.083892287	-30.89529822	2.08E-126	4.43E-124	278.1501524
LOC105371267	-3.230907658	1.374865182	-30.76073866	1.04E-125	2.19E-123	276.5398284
CLCNKB	-5.598991716	1.437316908	-30.65101369	3.90E-125	8.04E-123	275.2255407
TMEM213	-5.442353703	1.168373788	-30.52313095	1.81E-124	3.68E-122	273.6924506
BSND	-3.55349965	0.654466048	-30.41696802	6.48E-124	1.30E-121	272.4186859
SPAG4	3.185333743	3.872038885	30.13817556	1.86E-122	3.67E-120	269.0691942
SLC4A1	-4.79144508	1.104601732	-30.04276411	5.86E-122	1.14E-119	267.9214294
PROM2	-3.936033055	1.258990894	-30.00470569	9.27E-122	1.78E-119	267.4633955
CA9	6.198595006	5.866323326	29.94472441	1.91E-121	3.62E-119	266.7412839
HSPA2	-3.273701975	2.237449865	-29.83276278	7.38E-121	1.38E-118	265.3926191
GPC3	-3.906376573	1.986002689	-29.67912408	4.72E-120	8.69E-118	263.5403229
TMEM178A	-2.484318847	1.227603357	-29.64299242	7.30E-120	1.33E-117	263.1044478
MTURN	-2.862148586	2.759356983	-29.57734579	1.61E-119	2.89E-117	262.3122629
SUSD4	-2.627611292	0.897911206	-29.52928169	2.89E-119	5.11E-117	261.732046
PRRG2	-2.253658347	1.012109852	-29.46428231	6.34E-119	1.11E-116	260.9471141
VTCN1	-3.419226517	0.87143036	-29.3294792	3.24E-118	5.59E-116	259.3182304
MPP7	-2.312227289	1.308680407	-29.28720745	5.40E-118	9.21E-116	258.8071671
ESRRG	-2.501140771	1.160477274	-29.26043247	7.47E-118	1.26E-115	258.4833916
RPS6KA6	-1.921871808	0.809720451	-29.24845883	8.64E-118	1.44E-115	258.3385841
SLC52A3	-2.283355382	1.016737688	-29.06500348	7.98E-117	1.31E-114	256.1186124
SLC12A3	-4.597442343	0.925750136	-29.03781988	1.11E-116	1.80E-114	255.7894637
SOST	-2.31978875	0.359941512	-28.89439094	6.33E-116	1.01E-113	254.051923
CHGB	-2.399186187	0.637334641	-28.80357647	1.91E-115	3.02E-113	252.9510394
SMIM5	-2.495566729	0.782511145	-28.59038251	2.54E-114	3.98E-112	250.3644616
GATA3	-3.171054897	1.759510772	-28.26369327	1.36E-112	2.10E-110	246.3952197
SLC13A2	-3.086007945	0.664542545	-27.91818091	9.15E-111	1.40E-108	242.1902192
DDN	-2.305809319	0.392450114	-27.82907544	2.71E-110	4.11E-108	241.1046615
GSTM3	-3.132030201	2.881652999	-27.7795803	4.96E-110	7.43E-108	240.5014799
FAM222A	-1.833595545	0.909162636	-27.69125995	1.46E-109	2.16E-107	239.4248164
NIPAL1	-1.797269011	0.668953872	-27.66712288	1.96E-109	2.87E-107	239.1305022
NDUFA4L2	6.237792849	7.843039497	27.55516575	7.70E-109	1.12E-106	237.7649567
SOWAHA	-2.072373022	0.776181656	-27.50964095	1.34E-108	1.93E-106	237.2095031
NPHS2	-4.228829333	0.756949067	-27.4662356	2.28E-108	3.24E-106	236.6798109
RAB25	-3.842520811	1.085851975	-27.41764645	4.13E-108	5.81E-106	236.0867464
TSPAN8	-3.54866329	1.151172052	-27.2035156	5.67E-107	7.89E-105	233.4717559
COBLL1	-2.204665304	2.405457042	-27.1523834	1.06E-106	1.46E-104	232.8470026
ATP6V0A4	-5.058049598	1.174833371	-27.14433609	1.17E-106	1.60E-104	232.7486664
SYT7	-2.221407038	0.656121703	-27.07369606	2.78E-106	3.75E-104	231.8853363
LIPH	-2.558707641	0.856652686	-27.03382312	4.53E-106	6.05E-104	231.3979288
KCNK13	-1.650916036	0.989812099	-26.97049945	9.83E-106	1.30E-103	230.6237156
FECH	-1.740096267	3.039862347	-26.96651932	1.03E-105	1.35E-103	230.5750475
CPAMD8	-1.789790423	0.98366157	-26.85975287	3.82E-105	4.96E-103	229.2692829
TFCP2L1	-4.202889463	1.5064834	-26.80307591	7.65E-105	9.83E-103	228.5759246
ATP6V1B1	-4.623470344	1.397367118	-26.6845951	3.27E-104	4.16E-102	227.1260704
SLC4A11	-2.366225759	0.816460091	-26.62714714	6.61E-104	8.34E-102	226.4228802
AVPR2	-2.156572481	0.877620505	-26.59737321	9.52E-104	1.19E-101	226.0583837
PROX1	-2.040046334	0.541869059	-26.53864207	1.96E-103	2.42E-101	225.3392926
DBT	-1.284461906	2.036525786	-26.53608853	2.02E-103	2.48E-101	225.3080247
S100A2	-3.420324949	1.994054618	-26.45502441	5.46E-103	6.64E-101	224.3152802
ABHD17C	-1.704511039	1.789852863	-26.37607658	1.44E-102	1.73E-100	223.3482306
EMX1	-2.217995085	1.837982481	-26.3689525	1.57E-102	1.88E-100	223.2609557
NR0B2	-3.181430319	0.65653513	-26.34137452	2.20E-102	2.61E-100	222.9230902
RAB11FIP4	-1.310224443	1.088157377	-26.33360612	2.42E-102	2.85E-100	222.8279127
FGF9	-2.831802158	0.599191915	-26.26235954	5.81E-102	6.76E-100	221.9549165
NOL3	2.960761889	4.711689348	26.20841482	1.13E-101	1.30E-99	221.2938145
NPHS1	-2.638504645	0.530009456	-26.09190361	4.71E-101	5.39E-99	219.8656437
PLCL1	-2.339103925	1.912873958	-25.87842835	6.48E-100	7.36E-98	217.2478997
SLC4A9	-2.204419886	0.457322082	-25.85575464	8.56E-100	9.64E-98	216.9697918
SEMA6D	-2.118664444	1.26593062	-25.84926568	9.27E-100	1.04E-97	216.8901979
ERMP1	-2.260252454	3.255704198	-25.783561	2.08E-99	2.30E-97	216.0842041
MECOM	-2.509246655	2.443453587	-25.76955008	2.47E-99	2.71E-97	215.9123198
PRKAR2B	-1.670100116	1.450152651	-25.72076879	4.50E-99	4.90E-97	215.3138409
TMEM30B	-2.988530121	1.350856631	-25.68977073	6.58E-99	7.12E-97	214.9335093
HILPDA	4.38864973	5.803747918	25.47767068	8.93E-98	9.58E-96	212.3305969
DDB2	1.644802698	3.316908961	25.40222571	2.26E-97	2.40E-95	211.4045203
FGF1	-2.878797661	1.399169588	-25.39690925	2.41E-97	2.55E-95	211.3392578
L1CAM	-3.495821093	1.146875421	-25.37296861	3.23E-97	3.39E-95	211.0453671
CRHBP	-2.616340249	0.981190062	-25.36520295	3.56E-97	3.70E-95	210.9500352
SLC26A7	-3.44919689	0.842884212	-25.33335742	5.26E-97	5.44E-95	210.5590869
KLHL13	-1.748917635	1.499199695	-25.28400519	9.66E-97	9.90E-95	209.953188
ESRP1	-2.558840273	0.729443465	-25.18704532	3.18E-96	3.24E-94	208.7627056
PIP4K2C	-1.39363954	3.826742583	-25.11543801	7.68E-96	7.75E-94	207.8834248
CXCR4	2.848531147	6.017606276	24.96352447	4.98E-95	4.99E-93	206.0178582
SLC16A3	2.790687392	4.493408496	24.88530226	1.30E-94	1.30E-92	205.0571713
RHCG	-5.081497796	1.198457088	-24.78579579	4.43E-94	4.38E-92	203.8350192
TJP3	-1.924850825	0.724105892	-24.7588798	6.17E-94	6.05E-92	203.5044236
ANGPTL4	5.251262335	7.242796844	24.57208612	6.15E-93	5.98E-91	201.2100577
STC2	3.357325478	3.861870821	24.51160968	1.29E-92	1.25E-90	200.4672189
TREM2	3.288625581	3.838000981	24.45133638	2.72E-92	2.61E-90	199.7268762
HOXB9	-3.260876384	1.517022967	-24.36686243	7.68E-92	7.32E-90	198.6892852
LOC100130691	-1.600584464	0.771849731	-24.35596355	8.78E-92	8.31E-90	198.5554161
SCARB1	3.30347362	4.378353116	24.25359344	3.09E-91	2.91E-89	197.2980448
SLC16A5	-2.481649457	1.867603668	-24.20108042	5.91E-91	5.51E-89	196.6530697
SLC25A33	-1.220314407	1.307693079	-24.19851069	6.09E-91	5.65E-89	196.6215083
HADH	-1.663275805	4.135621445	-24.17424059	8.22E-91	7.57E-89	196.3234249
PLA2G4F	-2.512812108	0.531364858	-24.14248812	1.21E-90	1.11E-88	195.9334502
C2orf15	-1.130920952	0.936708393	-24.14119205	1.23E-90	1.12E-88	195.9175325
SAP30	2.042760798	3.582719364	24.1187041	1.63E-90	1.47E-88	195.6413471
HS6ST1	-1.844424692	3.155912082	-24.04213992	4.17E-90	3.74E-88	194.701059
TMEM164	-1.314228519	2.41331195	-24.00681882	6.44E-90	5.74E-88	194.2672987
SIM1	-2.439819869	1.08692484	-23.98004837	8.96E-90	7.93E-88	193.9385536
PDE1A	-2.746759461	2.106140738	-23.96861909	1.03E-89	9.07E-88	193.7982029
SEMA3B-AS1	-2.061841075	0.823799833	-23.95729341	1.19E-89	1.04E-87	193.6591258
AQP6	-3.385555148	0.676900725	-23.86846647	3.53E-89	3.07E-87	192.5684052
VIM	2.608568258	8.835029588	23.84258409	4.86E-89	4.19E-87	192.2506115
EGLN3	3.85032648	5.501696763	23.76316203	1.29E-88	1.11E-86	191.2754994
REEP6	-2.040679867	1.178768221	-23.71550186	2.32E-88	1.98E-86	190.6903958
TMEM61	-2.571389529	0.67347131	-23.707714	2.55E-88	2.16E-86	190.5947913
PAPPA2	-2.240312138	0.625026648	-23.60285073	9.27E-88	7.80E-86	189.307588
EFHD1	-2.811770903	4.050535236	-23.59616169	1.01E-87	8.42E-86	189.2254869
PAQR7	-1.518313889	3.258863026	-23.54535469	1.88E-87	1.56E-85	188.6019122
NUPR2	-2.621981264	0.614245711	-23.49078545	3.68E-87	3.04E-85	187.9322235
COL4A5	-1.81879741	1.188341892	-23.48667571	3.87E-87	3.18E-85	187.8817903
LGI2	-1.73291007	0.850783088	-23.44112717	6.77E-87	5.53E-85	187.3228618
SUCLG1	-1.628249744	4.420208136	-23.35900828	1.86E-86	1.51E-84	186.3153024
MAGI2	-1.00857536	1.036072673	-23.28226427	4.77E-86	3.85E-84	185.3738466
EPB41L5	-1.585564112	2.212108095	-23.25773865	6.45E-86	5.17E-84	185.0730126
ATP6V0D2	-4.482045564	1.254053834	-23.24819931	7.25E-86	5.78E-84	184.9560065
HOXB-AS3	-1.965057668	0.878649777	-23.24698055	7.36E-86	5.83E-84	184.9410578
AK3	-1.456777998	4.077805819	-23.15951523	2.16E-85	1.70E-83	183.8683656
SOSTDC1	-3.004704754	1.186934261	-23.14301569	2.64E-85	2.07E-83	183.6660376
C1orf116	-2.245453243	0.82221005	-23.13722487	2.84E-85	2.21E-83	183.5950288
APOC1	4.247390699	5.168778578	23.10052813	4.45E-85	3.45E-83	183.1450665
PVT1	1.719704879	1.673943573	23.08597547	5.32E-85	4.10E-83	182.9666387
SLC48A1	-1.33968885	3.022963571	-22.96763398	2.28E-84	1.73E-82	181.5159334
PDHB	-1.134724299	3.492804625	-22.94557396	2.98E-84	2.26E-82	181.2455608
GCGR	-2.276231744	0.489880595	-22.93972413	3.21E-84	2.41E-82	181.1738668
ANXA9	-1.845337386	2.800101314	-22.9328813	3.49E-84	2.61E-82	181.0900045
COL23A1	4.433681852	4.908620453	22.9263731	3.78E-84	2.81E-82	181.0102447
ATP6V1G3	-3.708246713	0.794980608	-22.81837588	1.42E-83	1.05E-81	179.6869386
INPP5J	-2.965842822	0.949824385	-22.80689326	1.64E-83	1.21E-81	179.5462663
FMO5	-1.803648305	1.253031436	-22.78865521	2.05E-83	1.50E-81	179.3228447
KCTD1	-1.619745516	1.384102858	-22.77932497	2.30E-83	1.67E-81	179.2085516
SCNN1A	-4.098232585	2.411119801	-22.77526602	2.41E-83	1.75E-81	179.1588315
SLC22A8	-3.219468961	0.711934876	-22.71804201	4.87E-83	3.51E-81	178.4579373
CA8	-1.665749733	0.629013031	-22.70577532	5.66E-83	4.06E-81	178.3077092
LZTS3	-2.106625136	2.016161005	-22.68732915	7.10E-83	5.07E-81	178.0818139
SLC20A2	-1.214443208	2.575319551	-22.6486257	1.14E-82	8.11E-81	177.6078909
DMRT2	-3.183568468	0.698275822	-22.64768363	1.16E-82	8.16E-81	177.596356
CARMIL1	-1.280862198	2.211753786	-22.64605697	1.18E-82	8.28E-81	177.576439
HOMER1	-1.435556219	1.055730453	-22.59485818	2.21E-82	1.54E-80	176.9496159
PLPP4	-1.752344236	0.650076119	-22.57462286	2.83E-82	1.97E-80	176.7019082
CTH	-1.354736528	1.417371712	-22.56704125	3.11E-82	2.15E-80	176.6091039
TCEAL2	-2.29943176	0.70592673	-22.551801	3.75E-82	2.58E-80	176.42256
ANGPTL1	-2.178402518	1.020077417	-22.54929232	3.86E-82	2.65E-80	176.3918543
HLA-B	1.910467036	9.743377322	22.54452165	4.09E-82	2.79E-80	176.333463
SLC7A8	-3.104672276	2.385481428	-22.52990645	4.90E-82	3.32E-80	176.1545847
MARVELD2	-2.066742031	1.712431721	-22.50169876	6.92E-82	4.67E-80	175.8093732
ZNF503	-1.764270014	2.629418492	-22.45671321	1.20E-81	8.07E-80	175.2589082
COLGALT1	1.593745613	4.623813001	22.44988372	1.31E-81	8.73E-80	175.1753477
FOXC1	-2.005656508	2.540232328	-22.44829995	1.33E-81	8.86E-80	175.1559702
SLC25A35	-1.074753955	1.160558443	-22.42337984	1.81E-81	1.20E-79	174.8510874
SLC47A2	-2.020531956	0.680493021	-22.41235918	2.07E-81	1.36E-79	174.716266
CCDC160	-1.614436694	1.021105885	-22.40114518	2.37E-81	1.56E-79	174.5790853
LINC00472	-1.456998169	1.128912136	-22.37887717	3.12E-81	2.03E-79	174.3066996
MAN1C1	-1.951770183	1.365673191	-22.35476851	4.19E-81	2.72E-79	174.0118269
CWH43	-2.240365983	0.643781788	-22.25494489	1.42E-80	9.20E-79	172.7912034
GALNT3	-2.050334096	1.228673274	-22.25260206	1.47E-80	9.42E-79	172.7625619
DTX1	-1.588244507	1.117627459	-22.24184741	1.67E-80	1.07E-78	172.6310888
ARL4D	-2.85089986	2.303421287	-22.23177277	1.89E-80	1.20E-78	172.5079344
HK2	2.760334458	3.54284955	22.2282884	1.97E-80	1.25E-78	172.4653419
TUBB2B	-1.981379192	1.017721392	-22.21620268	2.29E-80	1.44E-78	172.317613
TACSTD2	-4.306271352	2.981273587	-22.19522228	2.96E-80	1.86E-78	172.0611796
XPNPEP2	-3.556685683	1.143082253	-22.18692604	3.28E-80	2.05E-78	171.9597852
DNER	-2.676801789	0.92631878	-22.16893311	4.08E-80	2.54E-78	171.7398937
DIO1	-2.936907571	0.835651414	-22.13535222	6.16E-80	3.82E-78	171.3295502
ANKRD2	-2.454912653	0.857102359	-22.10937441	8.47E-80	5.22E-78	171.0121566
ARRB2	1.317065836	3.701606107	22.09716889	9.83E-80	6.04E-78	170.8630445
COL4A4	-1.924075989	1.853164864	-22.09626025	9.94E-80	6.08E-78	170.8519441
DANCR	-1.680302878	2.835140101	-22.06424827	1.47E-79	8.95E-78	170.4609034
B4GALNT2	-1.903489991	0.582067668	-22.03286903	2.16E-79	1.31E-77	170.07765
C16orf89	-2.842609982	1.141541201	-22.03180544	2.19E-79	1.32E-77	170.0646608
NNMT	4.313864817	7.027728423	22.02542992	2.37E-79	1.42E-77	169.9868003
USP46-DT	-1.05844035	1.432848914	-22.0181994	2.58E-79	1.54E-77	169.8985011
FOXI1	-3.821941335	0.84160336	-22.00957114	2.87E-79	1.71E-77	169.7931367
THRB	-1.56871226	1.406996045	-21.97847528	4.20E-79	2.49E-77	169.4134457
UPP2	-2.032843834	0.653037803	-21.96827021	4.76E-79	2.81E-77	169.2888511
NUDT4	-1.537026908	2.434032819	-21.95442767	5.64E-79	3.31E-77	169.1198565
PDP2	-1.103283866	1.361307002	-21.93085411	7.52E-79	4.40E-77	168.8320892
SCD	3.136766815	5.772363936	21.90343238	1.05E-78	6.13E-77	168.4973902
ACOT11	-1.406056949	1.045780376	-21.89542607	1.16E-78	6.73E-77	168.3996771
LAPTM5	2.604769947	6.102986498	21.89396972	1.18E-78	6.82E-77	168.3819035
AMFR	-1.400291625	4.615653974	-21.78677183	4.38E-78	2.52E-76	167.0740123
CAV2	1.777526175	4.299870923	21.76241928	5.90E-78	3.36E-76	166.7769984
UXS1	-1.217489986	3.138816708	-21.75240071	6.67E-78	3.79E-76	166.6548192
PCCB	-1.582479691	2.340705656	-21.72206991	9.66E-78	5.46E-76	166.2849681
TYROBP	2.674661444	5.997976075	21.70032305	1.26E-77	7.09E-76	166.0198274
SHMT2	1.862799622	5.206834172	21.66363719	1.97E-77	1.11E-75	165.5726218
ACSF2	-2.293318205	1.982284896	-21.65567958	2.17E-77	1.21E-75	165.4756299
CROT	-1.097280937	2.245892263	-21.64495042	2.48E-77	1.38E-75	165.3448636
MAGI3	-1.411244253	1.358515679	-21.61870415	3.41E-77	1.89E-75	165.02501
FCGR3A	3.16367802	4.97874367	21.57059918	6.14E-77	3.39E-75	164.4388997
OPHN1	-1.035070766	1.117959537	-21.56460013	6.61E-77	3.63E-75	164.3658191
LDHB	-1.623278695	7.26343537	-21.54300292	8.60E-77	4.71E-75	164.1027427
PCP4	-3.220539847	0.98053009	-21.52460131	1.08E-76	5.87E-75	163.8786189
TYMP	2.676523762	4.478845669	21.50539599	1.36E-76	7.39E-75	163.6447328
CGN	-2.278896028	1.782859789	-21.48744223	1.69E-76	9.16E-75	163.4261132
DCAF11	-1.084909572	3.618922154	-21.48701746	1.70E-76	9.17E-75	163.4209411
NETO2	2.321722606	2.952613925	21.47831703	1.89E-76	1.02E-74	163.3150066
SLC1A4	1.391364956	2.4586416	21.45773539	2.43E-76	1.30E-74	163.0644316
ESM1	3.470529801	5.825287158	21.43757422	3.11E-76	1.66E-74	162.8190067
PSMB8	1.536227653	5.900756068	21.43662665	3.15E-76	1.67E-74	162.8074726
ADK	-1.051786442	2.710019232	-21.43629026	3.16E-76	1.67E-74	162.8033779
GABRD	2.704981909	2.594788577	21.4295711	3.43E-76	1.81E-74	162.7215921
AP1M2	-2.797066675	2.689547365	-21.42840915	3.48E-76	1.82E-74	162.7074492
FAM171A1	-2.046992104	3.1805329	-21.38556484	5.87E-76	3.07E-74	162.1860324
SH3GL2	-2.3887854	0.757272666	-21.37549747	6.64E-76	3.45E-74	162.0635328
DHRS11	-1.008851547	1.261601831	-21.36673819	7.38E-76	3.83E-74	161.9569564
PPM1K	-1.166761728	1.593460195	-21.32859113	1.18E-75	6.05E-74	161.4928817
CADPS2	-1.484565449	2.862551587	-21.32858573	1.18E-75	6.05E-74	161.492816
ATP6V1C2	-2.141299252	1.025880342	-21.31917345	1.32E-75	6.76E-74	161.3783295
ADM	2.689710994	5.740867784	21.30247099	1.62E-75	8.25E-74	161.175186
RHBDF2	1.504849205	2.904532728	21.27487036	2.26E-75	1.15E-73	160.8395427
SLC5A2	-1.995922613	0.532905803	-21.27359415	2.30E-75	1.16E-73	160.8240246
VEGFA	3.177751206	6.211142342	21.27025116	2.39E-75	1.21E-73	160.7833759
NAV2	-1.253411986	1.663866199	-21.18077159	7.12E-75	3.57E-73	159.6957019
B4GALNT3	-1.831715676	0.935940569	-21.17499965	7.64E-75	3.81E-73	159.6255636
EPCAM	-3.241874517	4.213277267	-21.16234672	8.91E-75	4.43E-73	159.4718199
SLC15A4	1.568533917	3.912642412	21.15647123	9.57E-75	4.74E-73	159.4004324
HLA-F	2.176699067	4.772968395	21.15180338	1.01E-74	5.00E-73	159.3437198
HSD11B2	-3.831818254	4.152012736	-21.13907773	1.18E-74	5.82E-73	159.1891176
DACH1	-1.708206725	1.237784865	-21.12658164	1.38E-74	6.75E-73	159.0373176
TRPV2	1.531777602	2.791720457	21.12303127	1.44E-74	7.02E-73	158.9941908
ENO2	2.925237147	4.921220338	21.02883397	4.52E-74	2.20E-72	157.8503633
AREL1	-1.067865951	2.479146225	-21.00932455	5.74E-74	2.78E-72	157.6135596
PLEKHB1	-1.84990045	1.178119133	-20.97173463	9.06E-74	4.38E-72	157.1573922
BMPR1B	-2.28227999	0.707487617	-20.96947295	9.31E-74	4.48E-72	157.1299499
SFXN2	-1.555923386	1.577764836	-20.92222717	1.65E-73	7.94E-72	156.5567956
DNASE1	-1.773261572	1.100082231	-20.91589054	1.79E-73	8.54E-72	156.4799392
CLSTN2	-1.703403758	0.767997092	-20.86834232	3.18E-73	1.52E-71	155.9033501
GAS1	-1.715218493	1.234985993	-20.85404747	3.79E-73	1.80E-71	155.730046
FDX1	-1.069567156	3.172907843	-20.85083582	3.94E-73	1.86E-71	155.6911121
GMPR	-2.272285374	2.0666586	-20.84618971	4.17E-73	1.96E-71	155.6347903
LAMA4	2.261282087	3.601564634	20.84206539	4.38E-73	2.05E-71	155.5847956
ODF3B	2.464787344	3.057507652	20.80426975	6.93E-73	3.24E-71	155.1267141
PTPN13	-1.699580085	2.576566336	-20.76836724	1.07E-72	4.99E-71	154.6917033
TDGF1	-1.899420099	0.429136989	-20.73061364	1.70E-72	7.86E-71	154.234398
IKBIP	1.554563564	3.570375015	20.71101739	2.15E-72	9.94E-71	153.9970853
CD40	1.665387653	4.238151843	20.67912751	3.17E-72	1.46E-70	153.6109763
NR3C2	-1.899777384	1.858257432	-20.66015825	3.99E-72	1.83E-70	153.3813523
SHISA2	-1.631463056	0.724822404	-20.65746867	4.12E-72	1.88E-70	153.3487977
BHLHE41	2.619235187	4.711992737	20.64068076	5.05E-72	2.30E-70	153.1456137
RASSF8	-1.374115594	2.392441326	-20.62688176	5.97E-72	2.71E-70	152.9786256
CLIC5	-2.53390125	1.468555339	-20.60197734	8.07E-72	3.65E-70	152.6772941
SLC16A1	1.966356099	3.845450846	20.59691803	8.58E-72	3.87E-70	152.6160868
PRMT6	-1.190968044	2.851598228	-20.5957172	8.71E-72	3.92E-70	152.6015594
HEPACAM2	-3.112726821	0.684610716	-20.57632823	1.10E-71	4.94E-70	152.3670184
CYFIP2	-2.167684864	4.299764704	-20.53929705	1.73E-71	7.71E-70	151.9191733
HLA-A	1.654712815	9.377856981	20.51875778	2.21E-71	9.86E-70	151.6708381
SEMA5B	3.109561832	4.103740056	20.51404999	2.34E-71	1.04E-69	151.6139236
SAMD12	-1.245315869	0.907181176	-20.49371973	3.00E-71	1.33E-69	151.3681688
HOXD8	-1.780956406	3.725266123	-20.49244977	3.04E-71	1.34E-69	151.3528188
SELENBP1	-1.694680222	3.534109093	-20.48559742	3.31E-71	1.45E-69	151.2699973
MST1L	-1.855668416	0.848383903	-20.47445112	3.79E-71	1.66E-69	151.1352875
RALBP1	-1.33447211	4.02081468	-20.45499475	4.79E-71	2.09E-69	150.9001766
HSPB7	-2.415766134	1.135587289	-20.37443327	1.27E-70	5.53E-69	149.9271028
AIF1L	-3.55136663	4.526344908	-20.36660873	1.40E-70	6.06E-69	149.8326302
KCNQ1	-1.896789483	2.783365134	-20.36297988	1.46E-70	6.31E-69	149.7888183
SLC36A2	-2.584917424	0.595142984	-20.3596557	1.52E-70	6.55E-69	149.7486859
OVOL1	-1.399294185	0.793702532	-20.3367785	2.00E-70	8.62E-69	149.4725254
TMSB10	2.095196046	10.85973098	20.31334062	2.66E-70	1.14E-68	149.1896565
ALDH6A1	-2.61238992	3.379418048	-20.29479005	3.33E-70	1.42E-68	148.9658152
ZNF503-AS2	-1.018942891	0.930909429	-20.27758022	4.10E-70	1.74E-68	148.7581862
ACSL4	-1.456245245	3.8537459	-20.26152958	4.98E-70	2.11E-68	148.5645723
APEH	-1.275027671	3.96949515	-20.2244297	7.79E-70	3.29E-68	148.1171592
PARD3B	-1.072183472	1.570073287	-20.220866	8.14E-70	3.42E-68	148.0741903
SLC16A7	-2.158891755	1.371918418	-20.17508007	1.41E-69	5.90E-68	147.522261
PLA2R1	-1.804983531	1.305244128	-20.10027415	3.49E-69	1.45E-67	146.6210308
CNP	-1.13072971	3.68572409	-20.07409433	4.79E-69	1.98E-67	146.3057826
LINC00887	2.897277767	2.743313929	20.07405626	4.79E-69	1.98E-67	146.3053243
ENPP3	4.284023558	5.199388695	20.02529409	8.63E-69	3.55E-67	145.7183653
CDH3	-1.78477967	0.700081382	-20.01359053	9.94E-69	4.08E-67	145.57753
MAL	-4.726736018	3.979510284	-20.0045278	1.11E-68	4.54E-67	145.4684845
C3	4.120193713	6.690643285	19.98115978	1.47E-68	5.98E-67	145.1873596
MRPL33	-1.037956079	4.17709885	-19.94622424	2.24E-68	9.08E-67	144.767198
TAPBP	1.520177973	6.113019408	19.94362782	2.31E-68	9.34E-67	144.7359774
DEGS2	-1.662800659	0.914756546	-19.93590201	2.54E-68	1.02E-66	144.6430836
SLC9A3	-3.537865513	2.20029335	-19.9054163	3.66E-68	1.47E-66	144.2766008
SLC7A13	-1.897983358	0.356527032	-19.8986846	3.97E-68	1.59E-66	144.1956915
THSD4	-1.514309269	1.197592015	-19.88043069	4.95E-68	1.98E-66	143.9763235
DEPTOR	-1.567710742	3.585715409	-19.88007201	4.97E-68	1.98E-66	143.9720135
MT1H	-4.048525945	1.552254144	-19.87096323	5.54E-68	2.20E-66	143.862564
IGFBP3	3.370098635	8.246728712	19.83092732	8.98E-68	3.56E-66	143.3816234
FCER1G	2.410963335	5.169116545	19.81415207	1.10E-67	4.34E-66	143.1801673
CD1D	1.458518504	2.088362393	19.80958331	1.16E-67	4.57E-66	143.1253067
INHBB	3.050206544	3.857132522	19.79327491	1.41E-67	5.55E-66	142.9295011
KDF1	-1.863525423	1.562779756	-19.79024455	1.46E-67	5.72E-66	142.893121
TYMS	1.76923396	3.36956634	19.78363082	1.59E-67	6.18E-66	142.813726
LDHA	1.694630715	7.826017095	19.7664465	1.95E-67	7.55E-66	142.607462
FGD5-AS1	-1.119901745	4.494258714	-19.75910648	2.13E-67	8.23E-66	142.5193711
ATP6V1H	-1.201995384	3.42769285	-19.73489768	2.85E-67	1.10E-65	142.2288798
LARS2	-1.265427764	2.107075063	-19.72605383	3.17E-67	1.22E-65	142.122778
TRADD	1.288322876	3.877315918	19.71733965	3.52E-67	1.35E-65	142.0182417
MTMR10	-1.088770523	2.993982243	-19.70595632	4.04E-67	1.54E-65	141.8817011
DAG1	-1.148123893	4.056753631	-19.69562053	4.57E-67	1.74E-65	141.7577402
WNK1	-1.386194024	3.778566292	-19.68027934	5.50E-67	2.09E-65	141.5737738
CMTM4	-1.972153136	3.027172417	-19.67600544	5.79E-67	2.19E-65	141.5225281
TAP1	1.743865655	4.893761059	19.65019704	7.89E-67	2.98E-65	141.2131273
CYP4F2	-2.208253486	0.549066251	-19.64811878	8.09E-67	3.05E-65	141.1882162
ACAA1	-1.246809365	3.054792507	-19.6378104	9.16E-67	3.44E-65	141.0646631
LAD1	-2.994565766	1.971643649	-19.63386267	9.60E-67	3.59E-65	141.0173506
BTC	-1.313743534	1.128631754	-19.63155754	9.87E-67	3.68E-65	140.9897251
ILDR1	-1.864348297	1.829948246	-19.62881959	1.02E-66	3.79E-65	140.9569136
PHKA2	1.869456658	3.744664063	19.62756004	1.04E-66	3.84E-65	140.9418195
ZNF395	2.356388564	5.420747272	19.6197787	1.14E-66	4.20E-65	140.8485749
GPAT3	-2.667461945	2.408837319	-19.61339946	1.23E-66	4.52E-65	140.7721378
RGS19	1.377614573	2.911109764	19.59873532	1.46E-66	5.38E-65	140.5964505
SLC30A2	-2.126871892	0.776093183	-19.57454903	1.96E-66	7.17E-65	140.3067445
LRRN2	-2.001142935	0.976874099	-19.56742354	2.13E-66	7.79E-65	140.2214097
ST6GAL1	-2.202772607	3.7961698	-19.54904929	2.66E-66	9.69E-65	140.0013919
CDCA2	2.263615181	2.22773712	19.54835008	2.68E-66	9.74E-65	139.9930203
MIR210HG	2.299778566	3.080635051	19.54115133	2.92E-66	1.06E-64	139.906834
TNFRSF10B	1.361877515	4.181632895	19.53729088	3.06E-66	1.11E-64	139.860618
LINC02381	-2.177813959	2.883766628	-19.49841361	4.88E-66	1.76E-64	139.3953076
PPM1H	-1.828529997	1.73026031	-19.49522109	5.07E-66	1.82E-64	139.3571065
ZNF44	-1.074236129	1.933352286	-19.4944375	5.12E-66	1.84E-64	139.3477305
GPM6B	-1.321788136	0.894896234	-19.47353033	6.58E-66	2.35E-64	139.097597
USP53	-1.210152299	1.972402605	-19.44582443	9.17E-66	3.27E-64	138.7662175
ST8SIA4	2.222285772	2.64763096	19.44408573	9.36E-66	3.33E-64	138.7454251
GABARAPL1	-1.779166181	4.805458351	-19.4120737	1.37E-65	4.88E-64	138.3626839
ERICH4	-1.571577972	0.645410746	-19.40759895	1.45E-65	5.13E-64	138.3091945
CORO2B	-1.61707244	1.169624568	-19.39475878	1.69E-65	5.97E-64	138.1557242
LGALS9	1.710809609	3.032999038	19.38698118	1.86E-65	6.54E-64	138.0627749
CAB39L	-1.362584883	2.036878843	-19.37101771	2.25E-65	7.89E-64	137.8720243
NPM1P25	-1.401586598	1.467770018	-19.3641057	2.44E-65	8.53E-64	137.7894426
LILRB1	1.425098728	1.689863563	19.33723936	3.37E-65	1.17E-63	137.4685206
CD300A	2.067845698	2.7912274	19.31973482	4.15E-65	1.44E-63	137.2594827
PDHA1	-1.173704695	4.211847204	-19.31221169	4.54E-65	1.58E-63	137.1696556
MBOAT2	-1.293986449	1.720495907	-19.31076903	4.62E-65	1.60E-63	137.152431
P2RX7	1.486234437	1.918019776	19.29368229	5.67E-65	1.96E-63	136.9484475
MLKL	1.282864308	2.234234966	19.26511958	7.98E-65	2.75E-63	136.6075578
SUCLG2	-1.299121205	4.556244588	-19.26255638	8.23E-65	2.83E-63	136.5769724
GLRX5	-1.115741868	3.504988886	-19.25905213	8.58E-65	2.94E-63	136.5351595
RAP1GAP	-2.658207549	3.056427384	-19.23741742	1.11E-64	3.80E-63	136.2770533
EDA2R	1.535139474	2.366888405	19.18487891	2.08E-64	7.10E-63	135.6505478
TNFAIP6	3.929459563	3.912380635	19.17668062	2.30E-64	7.81E-63	135.5528228
GMFG	1.679305546	4.317703942	19.16499347	2.64E-64	8.96E-63	135.4135277
LMO7-AS1	-1.388672733	0.759381402	-19.16071624	2.78E-64	9.40E-63	135.362554
ACADSB	-1.812334193	3.212268008	-19.15877633	2.85E-64	9.60E-63	135.3394362
CAV1	2.157491177	5.604251085	19.14846458	3.22E-64	1.08E-62	135.2165607
COL9A2	-1.755302938	1.274489266	-19.14511129	3.35E-64	1.12E-62	135.1766061
ABAT	-2.101845511	1.854793888	-19.14233956	3.46E-64	1.16E-62	135.1435822
CCDC186	-1.097270245	2.067845095	-19.13913768	3.60E-64	1.20E-62	135.1054346
ADAP2	1.442729811	2.74756749	19.13508044	3.78E-64	1.26E-62	135.0570984
FBXO2	-2.223200217	1.425466517	-19.11875447	4.59E-64	1.52E-62	134.8626232
RHBG	-2.257489385	0.54646037	-19.11466173	4.82E-64	1.59E-62	134.8138768
SREBF2	-1.217429852	3.743247383	-19.06363069	8.86E-64	2.92E-62	134.206289
HOXB6	-1.900126305	2.236760806	-19.06141581	9.10E-64	3.00E-62	134.1799272
ARHGAP24	-1.597455344	3.251876017	-19.04812011	1.07E-63	3.50E-62	134.0216959
POMGNT2	-1.019670247	2.793300701	-19.03537259	1.24E-63	4.07E-62	133.870014
C1QB	2.896733934	6.697387856	18.98609117	2.23E-63	7.28E-62	133.2838563
S100A14	-2.082633738	1.747585341	-18.98575846	2.24E-63	7.30E-62	133.2799003
OCLN	-1.567472945	1.127706629	-18.98170348	2.35E-63	7.64E-62	133.2316872
ARHGDIB	1.620452281	6.684460758	18.97994116	2.40E-63	7.78E-62	133.2107342
KIAA1522	-1.412106496	3.528346841	-18.96476371	2.88E-63	9.28E-62	133.0303038
YBX3	1.412753436	4.890407564	18.95095191	3.40E-63	1.09E-61	132.8661398
SLC25A25	-1.571524853	2.156362471	-18.93587716	4.06E-63	1.30E-61	132.6869992
MPP5	-1.267030734	2.549462298	-18.93488048	4.11E-63	1.31E-61	132.6751565
LY86	1.997160133	3.074821976	18.88759408	7.22E-63	2.29E-61	132.1134721
AFM	-2.192968185	0.680737316	-18.87910853	7.99E-63	2.53E-61	132.0127157
SNRPN	-1.207343175	4.514925781	-18.86244706	9.74E-63	3.07E-61	131.8149134
NUSAP1	1.620342507	2.680353054	18.86186523	9.81E-63	3.09E-61	131.8080068
TBC1D24	-1.059091407	1.556040798	-18.8580879	1.03E-62	3.22E-61	131.7631696
LCP2	1.641830414	2.73902425	18.84045234	1.27E-62	3.96E-61	131.5538643
COL5A3	2.014105796	2.351736482	18.83864284	1.29E-62	4.03E-61	131.5323913
HACD3	-1.497686588	3.722672356	-18.8346269	1.36E-62	4.21E-61	131.4847371
DCXR	-1.947859576	3.944697309	-18.83456573	1.36E-62	4.21E-61	131.4840112
PRDX4	1.334926762	5.468357203	18.81096318	1.80E-62	5.57E-61	131.2039895
WASF3	-1.234199237	1.508467779	-18.79610017	2.14E-62	6.63E-61	131.0277009
PML	1.024225656	3.221758327	18.78089991	2.57E-62	7.92E-61	130.8474499
PDLIM1	1.65466741	6.149777354	18.76544553	3.09E-62	9.50E-61	130.6642244
GPD1L	-1.715437818	2.760777222	-18.76403596	3.14E-62	9.64E-61	130.6475147
MIR4435-2HG	1.245406404	2.073751574	18.75593931	3.46E-62	1.06E-60	130.5515393
RAPGEF3	-1.4593957	1.730226092	-18.74416046	3.98E-62	1.22E-60	130.4119357
PNP	-1.395704542	4.142319864	-18.73175843	4.61E-62	1.40E-60	130.264971
PSMB9	1.894763564	4.235522881	18.73113868	4.64E-62	1.41E-60	130.2576276
C1QC	2.773488678	6.705899707	18.71629224	5.54E-62	1.68E-60	130.0817319
HCLS1	1.7449707	3.768495043	18.71410067	5.68E-62	1.72E-60	130.05577
NAP1L2	-1.952749483	1.355908594	-18.7055076	6.29E-62	1.90E-60	129.9539821
RNF149	1.182588798	4.18939118	18.6945233	7.17E-62	2.16E-60	129.8238874
GAPDH	1.387736807	10.1995862	18.68516663	8.01E-62	2.41E-60	129.7130858
SPI1	1.999801442	3.664225853	18.66419202	1.03E-61	3.09E-60	129.4647585
TSPAN6	-1.224411189	3.666118234	-18.59065203	2.46E-61	7.32E-60	128.5946782
PHYHD1	-2.290567014	1.756461237	-18.58470872	2.64E-61	7.83E-60	128.5244011
PLOD3	1.228813222	4.302168484	18.55165332	3.90E-61	1.16E-59	128.1336462
MPC1	-1.686350526	4.785330036	-18.55025087	3.97E-61	1.17E-59	128.1170717
PP7080	-2.307364445	3.192868302	-18.54918934	4.02E-61	1.18E-59	128.1045266
PRDM1	1.588348453	2.493781704	18.54410087	4.27E-61	1.25E-59	128.0443937
CLDN10	-2.301751658	3.119077383	-18.51629755	5.94E-61	1.74E-59	127.7159084
SELPLG	1.853364644	3.412623517	18.51345172	6.14E-61	1.79E-59	127.6822937
FABP1	-2.725720541	0.886850306	-18.49893124	7.29E-61	2.12E-59	127.5108009
SQOR	1.134449371	4.132777764	18.46853139	1.04E-60	3.04E-59	127.1518867
ZDHHC2	-1.836153974	2.570772937	-18.46676253	1.07E-60	3.09E-59	127.1310077
PTPRE	1.126597807	2.045023099	18.46674724	1.07E-60	3.09E-59	127.1308273
HPD	-3.739058237	1.747882444	-18.458565	1.18E-60	3.39E-59	127.0342545
IRF2BPL	-1.313093405	3.276290667	-18.45477631	1.23E-60	3.54E-59	126.9895416
GPSM3	1.70931284	3.919825856	18.4513167	1.28E-60	3.68E-59	126.9487147
ADH1B	-2.768108411	1.60077517	-18.44185815	1.43E-60	4.11E-59	126.8371051
DNASE1L3	-1.935266107	1.679191072	-18.42404375	1.77E-60	5.06E-59	126.6269406
SHROOM3	-1.698890893	1.519945821	-18.4227036	1.80E-60	5.13E-59	126.6111325
TMEM72	-3.218827712	2.84506062	-18.41749781	1.91E-60	5.45E-59	126.5497295
ITGB2	2.191886894	4.121849316	18.4149823	1.97E-60	5.60E-59	126.5200603
LURAP1	-1.177677098	1.103741127	-18.41347823	2.00E-60	5.69E-59	126.5023212
SAP30-DT	1.523870283	1.8998203	18.39948471	2.36E-60	6.70E-59	126.3372997
SLC13A3	-3.524607509	1.266050738	-18.39629973	2.46E-60	6.93E-59	126.2997451
PFKFB2	-1.738626398	1.5486615	-18.39383136	2.53E-60	7.12E-59	126.2706414
RASAL3	1.523070437	1.983469153	18.36957676	3.37E-60	9.46E-59	125.984722
FAM78A	1.280415021	1.740644747	18.36843243	3.41E-60	9.57E-59	125.971235
ALB	-3.157626834	1.150851187	-18.36321205	3.63E-60	1.02E-58	125.9097108
SLC14A2	-1.835649748	0.314578946	-18.36191658	3.69E-60	1.03E-58	125.894444
SASH3	1.954700175	2.995426607	18.32595813	5.64E-60	1.57E-58	125.4708027
ANGPT2	2.499491646	3.65808653	18.32174853	5.92E-60	1.65E-58	125.421223
GLDC	-2.211422682	2.021501187	-18.31114208	6.71E-60	1.86E-58	125.2963173
LPCAT1	2.18214404	4.887149812	18.30064017	7.60E-60	2.11E-58	125.1726629
SYNJ2BP	-1.221545643	3.02196583	-18.29416643	8.20E-60	2.27E-58	125.0964481
TMCC1	1.484841745	3.549534363	18.28208609	9.46E-60	2.61E-58	124.954248
TRIM2	-1.998659748	2.899719492	-18.28054717	9.64E-60	2.65E-58	124.9361351
MYO1F	1.568105583	2.152572222	18.25041174	1.37E-59	3.77E-58	124.5815308
ATP5F1A	-1.345222652	5.359014648	-18.24325063	1.50E-59	4.09E-58	124.4972906
RGS1	2.791860885	4.237386765	18.23282131	1.69E-59	4.61E-58	124.3746216
UQCRFS1	-1.318417947	4.043806961	-18.22928952	1.76E-59	4.80E-58	124.3330856
OLFM4	-1.638500334	0.351193104	-18.22264593	1.91E-59	5.18E-58	124.254959
TOX3	-1.942419389	1.135639016	-18.21768452	2.02E-59	5.48E-58	124.1966198
SGPP1	-1.285281059	3.465392861	-18.18644373	2.92E-59	7.89E-58	123.8293776
GOT2	-1.143981375	4.775785938	-18.18013469	3.15E-59	8.48E-58	123.7552357
COL4A3	-1.723808667	1.724810113	-18.16984543	3.55E-59	9.55E-58	123.6343357
ERP27	-2.764838901	1.561750313	-18.149043	4.54E-59	1.22E-57	123.3899656
TNFRSF14	1.794683377	4.168535424	18.14547694	4.74E-59	1.27E-57	123.3480827
DGKD	1.423898398	2.353898148	18.14259234	4.90E-59	1.31E-57	123.3142052
PLXNB1	-1.401960838	3.055083535	-18.14018284	5.04E-59	1.34E-57	123.2859085
PPP1R18	1.513425532	4.030478357	18.1002843	8.06E-59	2.14E-57	122.8175102
DOK3	1.342445732	1.741078191	18.09851943	8.23E-59	2.18E-57	122.7967981
EHD2	2.202022372	6.031108114	18.09467349	8.61E-59	2.28E-57	122.7516653
C1QA	2.638499896	6.843653016	18.08606065	9.53E-59	2.52E-57	122.6506019
CHP1	-1.028424307	4.917748169	-18.08514461	9.63E-59	2.54E-57	122.639854
PFKFB4	1.559874582	2.260102067	18.07744381	1.05E-58	2.78E-57	122.549506
BAX	1.121329616	4.201788921	18.07561147	1.08E-58	2.83E-57	122.5280101
CBLC	-1.555116369	0.909535886	-18.07068266	1.14E-58	2.99E-57	122.4701917
HOXB5	-1.532471606	1.505917606	-18.04603517	1.53E-58	3.99E-57	122.1811294
ESRP2	-1.26735325	1.712077686	-18.02703268	1.91E-58	4.98E-57	121.9583512
AEN	1.076660859	2.685404372	18.00691537	2.42E-58	6.30E-57	121.7225798
GAL3ST4	1.757290134	2.2642301	17.99438734	2.80E-58	7.28E-57	121.5757934
MYDGF	1.145577796	5.542988827	17.98611369	3.09E-58	8.01E-57	121.4788708
GRAMD1A	1.116441075	3.518242368	17.98154967	3.26E-58	8.44E-57	121.4254109
PLK2	1.937864624	4.255415829	17.97958064	3.33E-58	8.62E-57	121.4023482
ITGAX	1.846611101	2.157173637	17.97128131	3.67E-58	9.48E-57	121.305149
KRBA1	2.047391967	3.267547687	17.97118206	3.68E-58	9.48E-57	121.3039868
SORT1	-1.556696581	3.839781963	-17.95458331	4.47E-58	1.15E-56	121.1096282
TBXAS1	1.262198856	2.332503504	17.92994442	5.97E-58	1.53E-56	120.8212263
CDH16	-2.715859285	5.93209988	-17.92427988	6.38E-58	1.63E-56	120.754939
PFKP	1.989087045	6.37424537	17.92158684	6.58E-58	1.68E-56	120.7234268
FABP6	3.346787583	3.150488815	17.91302495	7.28E-58	1.85E-56	120.623251
WIPF1	1.254227856	3.439449458	17.90599449	7.90E-58	2.01E-56	120.5410042
IL2RB	1.897804033	2.372724685	17.90037679	8.44E-58	2.14E-56	120.4752917
ARRDC2	1.752157516	3.968324271	17.8893774	9.61E-58	2.43E-56	120.3466459
RDH10	-1.638626485	3.136616959	-17.87002467	1.21E-57	3.04E-56	120.1203605
LAIR1	1.709824443	2.318707262	17.86530661	1.27E-57	3.20E-56	120.0652051
PYGL	1.729186044	3.716806219	17.84550446	1.61E-57	4.03E-56	119.8337613
CTNNAL1	-1.449508954	3.137902148	-17.83891911	1.74E-57	4.35E-56	119.7568106
MRGPRF	-1.648746072	1.105185499	-17.80564397	2.56E-57	6.41E-56	119.3681202
MYORG	-1.304473826	2.099328489	-17.79263996	2.98E-57	7.45E-56	119.2162801
STAMBPL1	1.201431959	1.583424146	17.78817618	3.14E-57	7.83E-56	119.1641672
LST1	1.717033001	2.849667212	17.78003992	3.46E-57	8.60E-56	119.0691898
CGNL1	-2.371833815	3.533824633	-17.77338883	3.74E-57	9.28E-56	118.9915596
C1orf162	1.901715492	3.231269274	17.77097858	3.85E-57	9.53E-56	118.9634298
PAQR5	-1.803516956	3.031625417	-17.77074982	3.86E-57	9.54E-56	118.9607601
SLC14A1	-1.941929596	1.376641937	-17.76982692	3.90E-57	9.62E-56	118.9499893
MAL2	-3.086546042	3.555351952	-17.76086788	4.33E-57	1.07E-55	118.8454418
VWA7	-1.21476271	1.424997068	-17.7521206	4.79E-57	1.18E-55	118.7433815
HMOX1	2.614966729	6.384982153	17.72240978	6.79E-57	1.66E-55	118.396843
GAS2L3	1.943371392	2.416863232	17.69631214	9.21E-57	2.25E-55	118.0925984
IGSF6	1.741615816	2.419639835	17.69394996	9.47E-57	2.31E-55	118.0650673
PDK1	1.305122649	2.298120398	17.69392909	9.47E-57	2.31E-55	118.064824
C7	-4.165578847	3.544437368	-17.69377496	9.49E-57	2.31E-55	118.0630277
TGFBR3	-1.454723918	2.683305274	-17.69315357	9.55E-57	2.32E-55	118.0557856
LGALS1	2.0178855	7.445559555	17.68924472	1.00E-56	2.43E-55	118.0102312
BTG2	-1.893825239	5.500695033	-17.68460477	1.06E-56	2.56E-55	117.9561606
BSPRY	-2.139809536	1.712864158	-17.6786447	1.13E-56	2.74E-55	117.8867128
TMEM91	2.562122769	3.414573827	17.67296055	1.21E-56	2.92E-55	117.8204871
ARHGAP25	1.302083297	2.598734922	17.66771375	1.29E-56	3.10E-55	117.759363
PALD1	1.497803075	2.865106588	17.66200044	1.38E-56	3.31E-55	117.6928106
IL4R	1.285381739	3.615484132	17.65838211	1.43E-56	3.44E-55	117.6506654
MT1G	-4.777310665	3.410382674	-17.64895382	1.60E-56	3.84E-55	117.5408605
CALCA	-2.014869116	0.387272096	-17.63951926	1.79E-56	4.27E-55	117.4310013
APOO	-1.273971069	3.353887326	-17.63179788	1.96E-56	4.67E-55	117.341105
MRO	-1.496336949	0.986674791	-17.62289128	2.17E-56	5.17E-55	117.2374252
DNAJC11	-1.093975509	2.961958019	-17.61679536	2.33E-56	5.54E-55	117.1664737
TMEM140	1.316528721	5.474662403	17.61312781	2.43E-56	5.78E-55	117.1237901
VWF	2.916338748	6.052681307	17.60588327	2.65E-56	6.28E-55	117.0394853
HSF4	3.167822429	3.201267871	17.57572537	3.76E-56	8.91E-55	116.6886573
MS4A7	2.040206006	3.493757462	17.57166362	3.95E-56	9.32E-55	116.6414216
LINC02188	1.814582963	1.911561683	17.55671902	4.70E-56	1.11E-54	116.4676551
PIK3R5	1.297801586	1.546840147	17.54264387	5.54E-56	1.30E-54	116.3040419
LAT2	1.338427477	2.003292237	17.52560144	6.75E-56	1.58E-54	116.105993
NEK6	2.045567131	4.526128646	17.51431958	7.70E-56	1.80E-54	115.9749217
CYP27B1	-1.482109502	0.655842779	-17.51156684	7.95E-56	1.86E-54	115.9429448
FERMT3	1.704571312	3.1262294	17.48753328	1.05E-55	2.45E-54	115.6638317
TNFRSF4	1.839871647	2.221617302	17.48472859	1.09E-55	2.53E-54	115.6312676
NKG7	2.824307662	4.173070545	17.4766148	1.19E-55	2.77E-54	115.5370715
TENT5B	-1.517907338	0.997821223	-17.46519663	1.36E-55	3.16E-54	115.4045378
ERBB2	-1.485129879	3.813689897	-17.46373561	1.39E-55	3.21E-54	115.3875814
SLC29A2	-1.665830902	1.379529687	-17.44836205	1.66E-55	3.83E-54	115.2091863
HSPB8	2.255806141	5.932626058	17.4467938	1.69E-55	3.89E-54	115.1909912
NDUFS1	-1.175609178	3.340813053	-17.44661571	1.69E-55	3.89E-54	115.1889249
CORO1A	2.053057361	3.450760871	17.42179631	2.26E-55	5.19E-54	114.9010386
PADI2	-1.928656436	1.725160172	-17.40638376	2.70E-55	6.20E-54	114.7223326
CASP1	1.398032767	2.944135798	17.40165888	2.86E-55	6.53E-54	114.6675588
SPARC	1.890807693	8.71103445	17.3998942	2.92E-55	6.66E-54	114.6471029
RASD1	-2.78116874	4.166986193	-17.36751945	4.25E-55	9.68E-54	114.2719401
CD37	1.645824664	2.658600576	17.35408992	4.97E-55	1.13E-53	114.116385
RPS2	1.353311123	7.999339142	17.34869517	5.29E-55	1.20E-53	114.0539086
CD70	3.962241316	3.82016707	17.3483197	5.31E-55	1.20E-53	114.0495606
MS4A6A	2.006544907	3.48087817	17.34556034	5.48E-55	1.24E-53	114.0176073
DEPP1	2.253193371	6.463285525	17.3453472	5.50E-55	1.24E-53	114.0151392
APBB1IP	2.144241406	3.502763049	17.34002733	5.85E-55	1.32E-53	113.9535403
HOXB8	-2.261983906	1.996766979	-17.33850058	5.95E-55	1.34E-53	113.9358632
FUT11	1.318625354	3.608475464	17.33527369	6.18E-55	1.39E-53	113.8985031
ZHX3	-1.157676184	2.822831147	-17.33203348	6.42E-55	1.44E-53	113.8609913
BDH1	-1.403969242	0.886742375	-17.33026169	6.55E-55	1.47E-53	113.8404802
BCAM	-1.81125569	5.528557645	-17.32070754	7.32E-55	1.64E-53	113.7298893
NUAK2	-2.009373936	2.902210653	-17.30873435	8.41E-55	1.87E-53	113.5913263
PRF1	2.042988662	3.01093124	17.29826089	9.50E-55	2.10E-53	113.4701457
PIP5K1B	-1.17209654	1.02142543	-17.28269947	1.14E-54	2.51E-53	113.2901418
THSD7A	-1.691614882	1.868564248	-17.28225044	1.14E-54	2.52E-53	113.2849485
PSMB8-AS1	1.191646798	3.082760514	17.27197129	1.29E-54	2.83E-53	113.1660773
BCKDHB	-1.218761624	2.425045407	-17.26053545	1.47E-54	3.23E-53	113.0338578
VASH1	1.644879216	2.954670737	17.22783437	2.15E-54	4.69E-53	112.6559365
SLFN13	1.408809566	2.274826639	17.22571568	2.20E-54	4.80E-53	112.6314596
HCK	1.636860053	2.873661004	17.22563008	2.20E-54	4.80E-53	112.6304706
SCPEP1	-1.240082975	4.111885961	-17.21492007	2.50E-54	5.42E-53	112.5067551
PDGFRA	-1.925138942	1.13122456	-17.2126533	2.56E-54	5.55E-53	112.480574
TBC1D4	-1.473436544	3.205232823	-17.19864714	3.01E-54	6.51E-53	112.3188301
NAPEPLD	-1.01855517	2.257748775	-17.18565617	3.50E-54	7.55E-53	112.1688498
TMEM86A	-1.253892937	2.108433878	-17.1576988	4.84E-54	1.04E-52	111.8462146
DIRAS3	-1.430972501	1.071999837	-17.14864242	5.38E-54	1.16E-52	111.7417403
P4HA1	1.550450407	5.415505206	17.13521742	6.28E-54	1.35E-52	111.5869047
OLFML2B	2.244096186	3.795074058	17.12897959	6.75E-54	1.45E-52	111.5149756
ALAD	-1.085766143	3.665218873	-17.12863342	6.78E-54	1.45E-52	111.5109841
THEMIS2	1.652779199	2.900564174	17.12510966	7.06E-54	1.51E-52	111.4703556
STX4	1.018723854	3.786627048	17.1173507	7.72E-54	1.64E-52	111.3809057
CTDSPL	-1.243841973	3.548294916	-17.11647933	7.80E-54	1.66E-52	111.3708609
KIF13B	-1.410211152	2.739347093	-17.11075517	8.33E-54	1.77E-52	111.3048796
TAF1D	1.136456901	2.848162314	17.10905109	8.50E-54	1.80E-52	111.2852385
FMNL1	1.465186074	2.232350096	17.10415528	8.99E-54	1.90E-52	111.2288134
PALM	-1.529769854	2.623662063	-17.10252962	9.16E-54	1.94E-52	111.2100787
DPEP1	-3.389038452	1.88040531	-17.08993033	1.06E-53	2.24E-52	111.0649001
DGKZ	1.040615014	2.909659178	17.08658362	1.10E-53	2.32E-52	111.026343
SFXN3	1.14800842	4.13398923	17.07492668	1.26E-53	2.65E-52	110.8920653
GSTO2	-1.183193441	0.87275367	-17.06976645	1.34E-53	2.81E-52	110.8326341
CSPG4	2.241624157	3.767333092	17.06361146	1.44E-53	3.01E-52	110.7617542
TBX3	-1.389065556	1.481713248	-17.0635084	1.44E-53	3.01E-52	110.7605675
DYNLL2	-1.025837938	4.297833263	-17.05874872	1.52E-53	3.18E-52	110.705762
PLAT	-1.762087964	3.084479986	-17.03715633	1.95E-53	4.05E-52	110.457203
SERPINA4	-1.572994066	0.541132535	-17.02855273	2.15E-53	4.47E-52	110.358194
TMIGD3	1.563727225	1.895181785	17.02358668	2.28E-53	4.72E-52	110.3010534
MCAM	2.0150338	5.506976085	17.02054368	2.36E-53	4.88E-52	110.2660427
SHISA3	-2.89426478	2.130102714	-17.01914513	2.40E-53	4.96E-52	110.2499527
PTH1R	-2.804973989	2.968053302	-17.01813312	2.43E-53	5.01E-52	110.23831
TNFAIP8L2	1.589426481	2.500326304	17.006124	2.79E-53	5.74E-52	110.1001698
IFNGR2	1.031631242	5.148294988	17.00149241	2.94E-53	6.05E-52	110.046902
ELMO1	1.25027697	2.337978689	16.97267335	4.10E-53	8.41E-52	109.7155696
RASD2	1.687344168	2.046539206	16.96841782	4.31E-53	8.82E-52	109.6666607
ANK2	-2.196551612	2.097263437	-16.96554133	4.45E-53	9.10E-52	109.6336034
SIGLEC10	1.70234915	2.05443082	16.95310843	5.14E-53	1.05E-51	109.4907451
AFAP1L2	-1.541467023	2.56156329	-16.95219781	5.19E-53	1.06E-51	109.4802831
PARVG	1.287849254	1.526723871	16.95192685	5.21E-53	1.06E-51	109.4771701
MISP3	-1.447004222	1.838037608	-16.9450807	5.64E-53	1.15E-51	109.3985233
GGTA1	1.395964236	2.335276982	16.94460586	5.67E-53	1.15E-51	109.3930688
CCL5	2.781728037	4.772714685	16.93029959	6.69E-53	1.35E-51	109.2287599
TMC4	-2.581526625	2.409722212	-16.90365286	9.09E-53	1.84E-51	108.922851
BAG1	-1.202788594	3.217422053	-16.88984426	1.07E-52	2.15E-51	108.7643937
CYP17A1	-2.336808562	0.816058056	-16.88923398	1.07E-52	2.16E-51	108.7573916
RUNX3	1.76712719	2.332697684	16.8843996	1.13E-52	2.28E-51	108.7019274
OAT	-1.186761802	4.009974163	-16.88399513	1.14E-52	2.29E-51	108.6972873
LOXL2	2.347090939	3.827237042	16.87717699	1.23E-52	2.47E-51	108.6190741
C21orf62	-1.710252164	1.072402274	-16.86711895	1.38E-52	2.77E-51	108.5037154
STAC3	1.056756656	1.435843182	16.85323596	1.62E-52	3.25E-51	108.3445279
ITGB6	-2.281468171	1.929934873	-16.84375777	1.81E-52	3.62E-51	108.2358744
FRK	-1.14174294	1.973686042	-16.83727535	1.95E-52	3.89E-51	108.1615757
LSP1	1.820198673	3.017435734	16.8275798	2.18E-52	4.34E-51	108.0504687
EFHD2	1.291585821	4.637319664	16.82446923	2.26E-52	4.50E-51	108.0148278
DPP9	1.150870775	3.323271097	16.81273601	2.59E-52	5.14E-51	107.8804098
CAVIN3	1.979856661	4.497482671	16.79693846	3.10E-52	6.15E-51	107.6994835
SCN1B	1.284180011	2.119339039	16.79552651	3.15E-52	6.24E-51	107.6833159
TNFSF9	1.988718641	2.261474199	16.79334596	3.23E-52	6.39E-51	107.658348
RASSF2	1.708998692	3.045540941	16.78945726	3.38E-52	6.67E-51	107.6138244
HUNK	-1.230502165	1.304608928	-16.78685546	3.48E-52	6.87E-51	107.5840373
PRR15L	-2.936279452	1.74217513	-16.75997543	4.74E-52	9.32E-51	107.2763944
DDIT4	2.141744746	6.627985362	16.74716105	5.49E-52	1.08E-50	107.1297966
GHITM	-1.052988023	6.451219074	-16.74623551	5.55E-52	1.09E-50	107.1192099
CD300LF	1.339567271	1.54490537	16.74491813	5.63E-52	1.10E-50	107.1041416
E2F1	1.16856333	1.632432295	16.7399674	5.96E-52	1.17E-50	107.0475184
DGCR5	1.647071682	1.710116505	16.73882214	6.04E-52	1.18E-50	107.0344206
SCOC	-1.047852237	3.409298663	-16.69641088	9.82E-52	1.91E-50	106.5496121
ERO1A	1.265082706	3.965257087	16.68036334	1.18E-51	2.29E-50	106.3662885
BTN3A2	1.662421329	3.88675933	16.67346215	1.28E-51	2.47E-50	106.2874707
DCN	-3.051481061	2.33201365	-16.67015241	1.33E-51	2.57E-50	106.2496747
MYO6	-1.252763296	3.68180659	-16.6648335	1.41E-51	2.72E-50	106.1889406
PCCA-DT	-1.047897576	1.80829928	-16.66208447	1.46E-51	2.80E-50	106.1575536
GBP2	1.7201735	4.238690526	16.6513887	1.65E-51	3.16E-50	106.0354528
ZFAS1	1.464497978	5.153314036	16.64710896	1.73E-51	3.32E-50	105.9866042
SLC34A1	-2.931992643	1.074448365	-16.64610115	1.75E-51	3.35E-50	105.9751019
ITGA5	1.815919262	4.467084143	16.62740723	2.17E-51	4.15E-50	105.7617906
CASP4	1.019622232	3.019429684	16.61136344	2.60E-51	4.97E-50	105.5787902
CTXN3	-2.310309855	0.786094646	-16.61019487	2.64E-51	5.03E-50	105.5654636
LILRB2	1.322960513	1.873295691	16.60408679	2.83E-51	5.39E-50	105.4958121
ANXA4	1.661693996	5.906364256	16.59156755	3.26E-51	6.21E-50	105.3530826
SMIM10L2B	-1.099621233	1.017838481	-16.57460055	3.96E-51	7.53E-50	105.1597093
PPP1R1A	-3.548617606	1.983278258	-16.52499201	6.98E-51	1.32E-49	104.5947442
SORD	-1.522565341	2.073702494	-16.50615658	8.66E-51	1.63E-49	104.3804044
TYRO3	-1.03722996	0.901179505	-16.48969725	1.04E-50	1.96E-49	104.1931792
ALDOA	1.07976547	8.180652562	16.48605744	1.09E-50	2.04E-49	104.1517858
PAG1	1.193481909	2.276926765	16.47855596	1.19E-50	2.22E-49	104.0664868
UQCRC1	-1.180331566	5.319747356	-16.47394964	1.25E-50	2.34E-49	104.0141159
EVL	1.267010004	2.882062276	16.46872513	1.33E-50	2.47E-49	103.9547232
BTN3A1	1.525083316	3.683368261	16.46543626	1.38E-50	2.57E-49	103.9173388
IDO1	2.496880623	2.927611574	16.46421112	1.40E-50	2.60E-49	103.9034134
PTPRO	-1.710656363	1.287265117	-16.46413916	1.40E-50	2.60E-49	103.9025955
PEBP1	-1.23057558	8.19901725	-16.46364038	1.41E-50	2.61E-49	103.8969262
PPARGC1A	-1.927918021	2.148045924	-16.46072142	1.45E-50	2.69E-49	103.8637503
PLXDC1	1.712112976	2.31026056	16.44152187	1.81E-50	3.34E-49	103.64559
MAN1A1	-1.559398314	4.456347587	-16.43389662	1.97E-50	3.63E-49	103.5589728
P4HB	1.273734325	7.372232094	16.43043845	2.05E-50	3.77E-49	103.5196955
PTP4A3	1.612824333	4.041553574	16.42151881	2.27E-50	4.16E-49	103.4184026
MYH10	-1.826915472	3.314612451	-16.41569426	2.43E-50	4.44E-49	103.3522694
LOC101929705	1.577460174	2.048343757	16.40734286	2.67E-50	4.88E-49	103.2574614
LDHD	-2.259933603	2.49303335	-16.40321686	2.80E-50	5.11E-49	103.2106283
MTCP1	1.456641983	1.682292238	16.3880954	3.33E-50	6.04E-49	103.0390277
CARD16	1.351742232	2.537841966	16.3847698	3.45E-50	6.27E-49	103.0012964
AGR2	-1.642501454	0.447794093	-16.34954834	5.16E-50	9.30E-49	102.6018648
CHST11	1.355614224	2.711786297	16.34355579	5.52E-50	9.94E-49	102.5339388
SERPINH1	1.419439925	5.346864288	16.33121241	6.35E-50	1.14E-48	102.3940558
PRRG1	-1.034716052	2.076541785	-16.32484719	6.83E-50	1.22E-48	102.3219371
RACK1	1.130955968	7.870318585	16.32213231	7.04E-50	1.26E-48	102.2911805
B2M	1.309327037	9.818764002	16.31828561	7.36E-50	1.31E-48	102.247605
WAS	1.637021848	2.767916702	16.3016257	8.89E-50	1.58E-48	102.058927
SH3BP2	1.414165122	3.514687049	16.30098389	8.96E-50	1.59E-48	102.0516598
ALDH1A2	-1.915874623	1.125220546	-16.29264905	9.85E-50	1.74E-48	101.9572951
CD276	1.044571893	3.682809859	16.29133117	9.99E-50	1.77E-48	101.9423762
MAGI2-AS3	-1.156929604	1.558498072	-16.2802194	1.13E-49	2.00E-48	101.8166048
RNASET2	2.617215266	4.250422408	16.27206881	1.24E-49	2.19E-48	101.7243715
BMP1	1.428270994	2.808065616	16.22952382	2.02E-49	3.54E-48	101.243219
GZMA	2.468622702	3.683658826	16.22855897	2.04E-49	3.58E-48	101.232313
GNG7	-1.186725561	2.048861688	-16.22155991	2.21E-49	3.86E-48	101.1532077
FXYD5	1.658038183	4.53226155	16.19689254	2.92E-49	5.10E-48	100.8745176
STAP1	-2.450878288	0.919869873	-16.1948506	2.99E-49	5.21E-48	100.8514554
GJC1	1.593693843	2.157123752	16.18656277	3.28E-49	5.71E-48	100.7578621
EMP3	1.556268657	4.955816733	16.17932814	3.56E-49	6.19E-48	100.6761779
APLN	2.227649419	4.505828537	16.17633394	3.68E-49	6.39E-48	100.6423754
VWA8	-1.01513035	2.383812717	-16.17121086	3.90E-49	6.76E-48	100.5845451
PELI2	-1.015563459	1.687502663	-16.17120034	3.90E-49	6.76E-48	100.5844263
RN7SL138P	1.294407589	1.888301023	16.16602278	4.14E-49	7.15E-48	100.5259884
IGFBP2	-2.294635515	2.563781811	-16.16330208	4.27E-49	7.36E-48	100.4952834
BBC3	1.061411584	1.926971825	16.16021975	4.42E-49	7.61E-48	100.4604997
FKBP10	2.41937991	4.973476525	16.14747696	5.11E-49	8.78E-48	100.3167265
IFI16	1.446733467	4.154805036	16.14224548	5.42E-49	9.29E-48	100.2577144
CLEC2B	1.559100954	2.641843605	16.14095344	5.50E-49	9.41E-48	100.243141
CTSH	-1.321355026	4.708582373	-16.12421166	6.64E-49	1.14E-47	100.054347
VAT1L	-1.733212601	0.753256067	-16.12136691	6.86E-49	1.17E-47	100.0222751
NLRC5	1.378245973	2.197306759	16.1175849	7.16E-49	1.22E-47	99.97963985
EVPL	-1.17462988	1.661244405	-16.11635205	7.26E-49	1.24E-47	99.96574258
SLC27A4	-1.030750779	3.125783886	-16.11283947	7.56E-49	1.29E-47	99.92614939
PCYT2	-1.167470831	2.233036636	-16.08559722	1.03E-48	1.73E-47	99.61919638
ARNT2	-1.823235215	2.384832493	-16.07269526	1.19E-48	2.00E-47	99.4738954
NHSL1	-1.005196266	1.786422886	-16.04397805	1.65E-48	2.76E-47	99.1506518
NFAM1	1.160060398	1.710292748	16.04194386	1.68E-48	2.82E-47	99.12776354
APOBEC3G	1.505793848	2.35808061	16.04175465	1.69E-48	2.83E-47	99.12563464
BIN2	1.285348412	2.151963457	16.04025356	1.72E-48	2.87E-47	99.10874555
SCIN	-2.522550383	2.211698314	-16.0389663	1.74E-48	2.90E-47	99.09426279
FCGR2A	1.607706368	3.173331375	16.03780789	1.76E-48	2.94E-47	99.08123011
HIGD1A	-1.618718855	4.332014462	-15.99406825	2.89E-48	4.79E-47	98.58941524
LNX1	-1.259510721	1.769783859	-15.96696304	3.92E-48	6.47E-47	98.28491263
GZMH	1.950841036	2.57075319	15.96279151	4.11E-48	6.77E-47	98.23806775
RIN3	1.021188307	2.299010986	15.93927035	5.36E-48	8.80E-47	97.97402648
ECHS1	-1.166317169	6.580509541	-15.93676453	5.51E-48	9.04E-47	97.94590627
GRAMD1C	-1.203637651	1.751332644	-15.9273489	6.13E-48	1.00E-46	97.84026036
MSC	2.343798567	3.513691667	15.9153155	7.02E-48	1.15E-46	97.7052796
CD52	2.076603313	4.188903264	15.90268693	8.09E-48	1.32E-46	97.5636674
TSPYL5	-1.483088061	2.307925788	-15.8930617	9.01E-48	1.47E-46	97.45576444
TTYH3	1.911909768	5.08617635	15.88863414	9.47E-48	1.54E-46	97.40613849
ABCC3	2.091875331	3.870561165	15.88698229	9.65E-48	1.57E-46	97.38762539
ANXA3	-1.90345065	1.42146738	-15.88570677	9.79E-48	1.59E-46	97.37333052
AKIRIN1	-1.095007381	4.073326593	-15.87872495	1.06E-47	1.71E-46	97.29509291
TSPAN33	-1.710427432	4.661933122	-15.8619503	1.28E-47	2.07E-46	97.10717536
ALAS1	-1.064769164	3.893860703	-15.8593936	1.32E-47	2.13E-46	97.07854114
KRT7	-3.079616274	2.183777897	-15.85018719	1.46E-47	2.35E-46	96.97544816
SLC37A2	1.395012471	1.741497903	15.84230336	1.59E-47	2.57E-46	96.8871849
TRAM1L1	-1.156641722	1.818052996	-15.83297665	1.77E-47	2.84E-46	96.78279136
DEF6	1.526799772	2.365456802	15.82739014	1.89E-47	3.02E-46	96.72027376
AHNAK2	2.167513401	2.382595999	15.82721222	1.89E-47	3.03E-46	96.71828285
TRNP1	-2.072416101	1.502793199	-15.81830514	2.09E-47	3.34E-46	96.6186249
PNMA2	2.250851424	3.408965915	15.8089724	2.32E-47	3.70E-46	96.51422915
OSCAR	1.208391636	1.537020403	15.79961701	2.58E-47	4.11E-46	96.40960569
PCCA	-1.397951943	3.038810134	-15.78067864	3.19E-47	5.07E-46	96.19789207
CDKN2A	1.229595774	1.163481641	15.77838626	3.27E-47	5.19E-46	96.17227251
GMIP	1.169034432	2.481507442	15.7702559	3.58E-47	5.68E-46	96.08142028
INPP5D	1.246775121	2.603972241	15.76630124	3.74E-47	5.93E-46	96.03723633
LRBA	-1.122023448	2.787756636	-15.76072492	3.98E-47	6.31E-46	95.97494187
ABTB2	-1.551110302	1.908606535	-15.750116	4.49E-47	7.09E-46	95.85645235
PRSS35	-1.348380283	0.929032097	-15.74772231	4.61E-47	7.28E-46	95.82972216
C1QTNF6	1.231524493	1.818974167	15.73302816	5.43E-47	8.56E-46	95.66567058
PLEKHO1	1.386888405	2.881674564	15.73224165	5.48E-47	8.63E-46	95.65689141
MFAP3L	-1.601967611	2.587588053	-15.73118816	5.55E-47	8.72E-46	95.64513257
CDKL2	-1.109344686	1.332415986	-15.71288035	6.81E-47	1.06E-45	95.44083618
GM2A	1.187838227	4.581087665	15.71145682	6.92E-47	1.08E-45	95.4249552
AQP3	-2.327041497	5.143867849	-15.70825738	7.17E-47	1.12E-45	95.38926425
SNX33	1.117403881	3.669043352	15.69294049	8.51E-47	1.32E-45	95.21844109
CST7	2.374391557	3.468337772	15.68522264	9.28E-47	1.44E-45	95.13239353
HLA-C	1.298955895	9.108475937	15.68244977	9.57E-47	1.49E-45	95.10148259
HLA-DPB1	1.980574877	7.004069203	15.67821386	1.00E-46	1.56E-45	95.05426684
PVALB	-3.436068843	1.139844193	-15.67301607	1.06E-46	1.65E-45	94.99633673
PLIN2	2.75639957	6.84548051	15.66384577	1.18E-46	1.82E-45	94.89415208
BTK	1.138606299	1.557974786	15.66160778	1.21E-46	1.86E-45	94.869218
BICDL1	-2.020459366	2.931910894	-15.65740305	1.27E-46	1.95E-45	94.82237599
SMIM22	-1.534952132	0.587458931	-15.65668958	1.28E-46	1.96E-45	94.81442816
TRPM2	1.207881558	1.468711959	15.65095822	1.36E-46	2.09E-45	94.75058874
GPR27	-1.272532252	0.983191897	-15.64142689	1.51E-46	2.32E-45	94.64444484
MSI2	-1.02024767	2.34476587	-15.6312491	1.70E-46	2.59E-45	94.53113177
SUSD1	-1.347984225	2.220515131	-15.62436022	1.83E-46	2.80E-45	94.45445313
PCED1B-AS1	1.346485516	1.694768127	15.6147616	2.04E-46	3.11E-45	94.3476368
VAV1	1.327033195	1.866617615	15.61253747	2.09E-46	3.18E-45	94.32288998
NXPH4	2.48998935	2.733456794	15.59991144	2.41E-46	3.65E-45	94.18243451
L2HGDH	-1.045493331	1.495423749	-15.59087786	2.66E-46	4.04E-45	94.08197213
CAPS	-1.4581674	1.62790466	-15.58980169	2.70E-46	4.08E-45	94.07000571
PHYKPL	1.269361938	3.075759025	15.56490411	3.56E-46	5.37E-45	93.79325611
ENAM	-1.362673332	1.072486322	-15.56247593	3.66E-46	5.51E-45	93.76627569
HLX	1.445383282	2.03484624	15.53677724	4.87E-46	7.32E-45	93.48083841
CYP39A1	-1.297792124	1.124573482	-15.52948611	5.28E-46	7.94E-45	93.39989204
CD2	2.298537449	3.239546428	15.52739611	5.41E-46	8.11E-45	93.37669181
CLMN	-1.299281655	2.24143117	-15.52536311	5.53E-46	8.29E-45	93.35412556
CYP2J2	3.687822073	4.348013378	15.51841931	5.97E-46	8.91E-45	93.27705907
C4orf47	1.509389674	2.242972887	15.51168554	6.44E-46	9.59E-45	93.20233782
UGT8	-1.809278803	2.877020416	-15.50303102	7.09E-46	1.05E-44	93.1063234
ACY1	-1.245346749	1.632891724	-15.49100913	8.11E-46	1.20E-44	92.97298925
HPGD	-1.939355692	1.530945221	-15.48946017	8.25E-46	1.22E-44	92.95581303
CD4	1.667327493	4.172123194	15.48808562	8.37E-46	1.24E-44	92.94057143
OLFML2A	2.176336381	4.059826246	15.48405439	8.76E-46	1.29E-44	92.89587483
NINL	-1.023830546	1.985133323	-15.47138675	1.01E-45	1.48E-44	92.75545403
MTFP1	1.227194166	2.911962558	15.4645781	1.09E-45	1.60E-44	92.68000052
APOBEC3C	1.81779245	4.208737341	15.44591114	1.34E-45	1.96E-44	92.47320704
LZTS1	1.69436992	2.769621942	15.44557744	1.34E-45	1.97E-44	92.46951122
ISG20	1.052548509	1.392643915	15.44225832	1.39E-45	2.04E-44	92.43275352
CHAC1	-1.311943794	1.003879557	-15.44126094	1.41E-45	2.06E-44	92.42170865
ITGAL	1.719453535	2.533125496	15.43749501	1.47E-45	2.14E-44	92.38000801
PRPS2	-1.0272093	3.878478562	-15.43610499	1.49E-45	2.17E-44	92.36461723
RPS19	1.306964208	7.285084409	15.43260364	1.55E-45	2.26E-44	92.32585186
P2RY1	1.161611354	1.498070142	15.43202177	1.56E-45	2.27E-44	92.31940995
NPNT	-2.0590988	3.156247439	-15.42115284	1.76E-45	2.56E-44	92.1991001
IFFO1	1.211721869	2.31724718	15.4152554	1.88E-45	2.72E-44	92.13383582
NCF4	1.471231207	2.630271178	15.41301849	1.93E-45	2.79E-44	92.10908379
FA2H	-1.402471254	0.728494891	-15.41191032	1.95E-45	2.82E-44	92.09682219
TPD52L1	-1.456562236	1.572394952	-15.41156497	1.96E-45	2.83E-44	92.09300104
FAM151A	-2.848543617	1.827856806	-15.40606532	2.08E-45	3.00E-44	92.03215502
HOGA1	-1.943688813	2.573229693	-15.40433496	2.12E-45	3.05E-44	92.01301302
RELB	1.023936312	3.103526833	15.38832361	2.54E-45	3.64E-44	91.83593197
CGREF1	1.986624618	2.55789833	15.37129075	3.07E-45	4.39E-44	91.64764162
SGK2	-1.632544847	2.362215127	-15.36873712	3.15E-45	4.52E-44	91.61942021
CCND1	2.013385857	6.931706676	15.3668779	3.22E-45	4.60E-44	91.59887447
TBC1D9	-1.198540813	3.302288137	-15.36662108	3.23E-45	4.61E-44	91.5960364
RASA3	1.176412317	3.066330965	15.34528614	4.09E-45	5.84E-44	91.36034834
ZMYND12	-1.014558288	1.436092558	-15.32637455	5.04E-45	7.19E-44	91.15155118
CD247	1.327785108	1.686958504	15.32295704	5.24E-45	7.46E-44	91.11383148
TMEM74B	1.448303651	1.553408036	15.31383685	5.80E-45	8.25E-44	91.01318846
LLGL2	-1.20675191	2.744801086	-15.31080097	5.99E-45	8.52E-44	90.97969277
NPTX2	4.167328357	4.021852744	15.3079638	6.19E-45	8.78E-44	90.94839222
ASF1B	1.214390065	1.746036053	15.30758154	6.21E-45	8.81E-44	90.94417515
LHFPL2	1.483378922	2.741272157	15.30130542	6.66E-45	9.43E-44	90.87494472
AGXT	-1.21559201	0.504611021	-15.29481698	7.15E-45	1.01E-43	90.80338541
TWSG1	-1.162407531	3.84332335	-15.28826108	7.69E-45	1.09E-43	90.73109568
NDNF	-2.912668543	1.386878023	-15.28429636	8.04E-45	1.13E-43	90.68738455
LILRB4	1.571216993	1.855908799	15.28374829	8.09E-45	1.14E-43	90.68134247
RASSF4	1.605778403	4.08655024	15.28352874	8.11E-45	1.14E-43	90.6789222
MOB1B	-1.311884285	2.679838754	-15.28056237	8.38E-45	1.18E-43	90.64622198
LDLRAD3	1.05894966	2.332253236	15.2525038	1.14E-44	1.60E-43	90.3370529
CYTH4	1.290429467	2.129215475	15.23638099	1.37E-44	1.91E-43	90.15951431
CD86	1.498346583	2.293596386	15.23451015	1.39E-44	1.95E-43	90.13891868
ATP6V1A	-1.523700209	4.84284195	-15.22299966	1.58E-44	2.21E-43	90.01222715
HLA-DQB1	2.239930537	5.509715092	15.21818307	1.67E-44	2.32E-43	89.95922545
TMEM116	-1.010578705	1.462738482	-15.21357405	1.76E-44	2.44E-43	89.90851482
EHBP1L1	1.216511385	3.164625154	15.2125672	1.78E-44	2.47E-43	89.89743788
PEPD	-1.446078591	4.65986877	-15.20704174	1.89E-44	2.62E-43	89.83665491
GCNT4	-1.170038878	1.051158724	-15.20699833	1.89E-44	2.62E-43	89.83617741
IL32	2.185138135	5.836670622	15.20439778	1.94E-44	2.69E-43	89.80757349
RAB37	1.052891702	1.671572396	15.19035829	2.27E-44	3.14E-43	89.65318805
IL10RA	1.672596124	2.784649748	15.18392739	2.44E-44	3.36E-43	89.58249179
ATP1B1	-1.44647483	8.32114754	-15.17551088	2.67E-44	3.68E-43	89.48998754
GNLY	1.623290382	1.921937116	15.16973904	2.85E-44	3.92E-43	89.42656363
SLC6A3	4.0213975	3.783966943	15.16219141	3.10E-44	4.26E-43	89.3436427
VEPH1	-1.384560839	2.286013054	-15.14749048	3.64E-44	5.00E-43	89.18218609
RAP2B	1.027366207	3.242502364	15.13841979	4.02E-44	5.52E-43	89.08260004
CDK18	2.053218863	5.08933353	15.13102591	4.37E-44	5.97E-43	89.00144329
NCKAP1L	1.525957648	2.244514563	15.13100744	4.37E-44	5.97E-43	89.00124067
ARHGAP30	1.531804375	2.757555283	15.12624755	4.60E-44	6.29E-43	88.94900456
PPP1R3C	1.698178377	4.461163866	15.11668874	5.11E-44	6.97E-43	88.84412641
PLCXD3	-1.157844574	0.708094165	-15.1143564	5.25E-44	7.14E-43	88.81854087
NTRK2	-1.687063677	1.391704779	-15.09231678	6.69E-44	9.07E-43	88.57685537
POU5F1	2.211855731	2.9722733	15.08022978	7.64E-44	1.03E-42	88.44437754
KCNE3	1.813041003	4.20566618	15.0598017	9.56E-44	1.29E-42	88.22058755
LINC00462	3.019075884	2.816374566	15.05922962	9.62E-44	1.30E-42	88.21432236
ACADM	-1.498880798	4.135395578	-15.04153563	1.17E-43	1.57E-42	88.02059881
TCIM	-2.185063754	4.520677699	-15.03297207	1.28E-43	1.72E-42	87.92687733
VAV3	-1.414242198	3.488918639	-15.03073858	1.32E-43	1.76E-42	87.90243762
CLEC4A	1.091779504	1.872779644	15.02692171	1.37E-43	1.84E-42	87.86067557
GGACT	-1.589890518	1.644044051	-15.01722186	1.53E-43	2.03E-42	87.7545671
EVI2B	1.717914638	3.337033963	15.0066217	1.72E-43	2.28E-42	87.6386456
FREM2	-1.352081115	1.354378048	-14.9917251	2.02E-43	2.68E-42	87.47580221
RBM47	-1.160659734	4.013166983	-14.9862803	2.14E-43	2.85E-42	87.41630026
ABLIM3	1.985252335	3.723202153	14.98415741	2.19E-43	2.91E-42	87.39310365
GATA2	-1.359318966	2.002594992	-14.97589771	2.40E-43	3.18E-42	87.30286465
PNMA8A	-1.865184663	2.058040203	-14.97300569	2.48E-43	3.28E-42	87.27127418
TRIB3	2.219890718	3.438128456	14.9714794	2.52E-43	3.33E-42	87.25460301
WLS	-1.583128965	4.051423107	-14.96206264	2.80E-43	3.69E-42	87.15176463
BPHL	-1.120812041	2.249503149	-14.96137353	2.82E-43	3.70E-42	87.14424018
ATP5F1B	-1.09301889	8.020630783	-14.96135036	2.82E-43	3.70E-42	87.1439872
AOAH	1.611306996	2.513329164	14.94408774	3.41E-43	4.47E-42	86.95554701
ADAMTS15	-1.326778567	1.324258228	-14.9164796	4.61E-43	6.02E-42	86.65438218
CDKN2C	1.209410927	2.858893388	14.91207542	4.84E-43	6.31E-42	86.6063627
MYH14	-1.834111901	1.674513237	-14.90925643	4.99E-43	6.50E-42	86.57563019
ZNF667-AS1	-1.288541053	1.75968552	-14.90870252	5.02E-43	6.53E-42	86.56959176
DLL4	1.943354691	3.868133319	14.90096486	5.46E-43	7.10E-42	86.48525141
SDHD	-1.027304705	5.078485672	-14.90091774	5.46E-43	7.10E-42	86.48473782
UBE2L6	1.030680188	5.534398183	14.89495901	5.83E-43	7.56E-42	86.4198017
EXOSC5	1.07252479	3.678779929	14.88974955	6.17E-43	8.00E-42	86.36304053
MOXD1	-2.053373165	1.661758044	-14.88547293	6.47E-43	8.37E-42	86.31645036
SIGLEC9	1.053334693	1.406867696	14.86976663	7.68E-43	9.93E-42	86.14539638
RAC2	1.85540931	3.647189634	14.86014053	8.53E-43	1.10E-41	86.04060198
PTGER3	-2.643233103	2.733583413	-14.85409558	9.12E-43	1.18E-41	85.97480978
FBXL8	1.005088828	1.647340262	14.85211917	9.31E-43	1.20E-41	85.95330152
TSPYL4	-1.00923907	3.171475408	-14.85098963	9.43E-43	1.21E-41	85.94100992
MARVELD3	-1.06545118	1.184718741	-14.84910563	9.63E-43	1.24E-41	85.92050939
EBI3	1.446467083	2.152755662	14.84114997	1.05E-42	1.35E-41	85.83395377
TGFB1	1.452978678	5.132061528	14.82077939	1.31E-42	1.68E-41	85.6124252
SDS	1.87418575	1.93767343	14.81732805	1.36E-42	1.74E-41	85.57490617
HIF1A-AS3	1.972491524	2.097819613	14.81407878	1.41E-42	1.81E-41	85.53958754
CDS1	-1.431119086	2.634800233	-14.80736532	1.52E-42	1.94E-41	85.46662553
HOXA7	-1.055132536	1.134524572	-14.80591546	1.54E-42	1.97E-41	85.45087051
SLC39A4	-1.330620094	1.762719183	-14.78895833	1.86E-42	2.36E-41	85.26665732
PALM3	-1.820630688	2.238927452	-14.78443195	1.95E-42	2.48E-41	85.21750188
SIGLEC8	1.541939461	1.472820279	14.77181315	2.24E-42	2.84E-41	85.08050177
LRRC19	-2.131213103	2.198871786	-14.76075931	2.52E-42	3.19E-41	84.96053713
ITPR2	-1.282593803	2.260789391	-14.75836052	2.59E-42	3.28E-41	84.93450924
OXCT1	-1.967624798	3.074363139	-14.75329267	2.74E-42	3.45E-41	84.8795273
PRKCQ	-1.32822757	1.835062362	-14.75020438	2.83E-42	3.57E-41	84.84602639
DOK2	1.313704018	2.240727063	14.737314	3.26E-42	4.10E-41	84.70623036
ZDHHC3	-1.00141175	2.911332562	-14.72632035	3.67E-42	4.61E-41	84.58704984
EVI2A	1.509279101	2.661891793	14.72552874	3.70E-42	4.64E-41	84.57846975
ACKR3	1.961910407	4.849797589	14.71901773	3.98E-42	4.98E-41	84.50790629
MAP4K4	1.058714024	3.621314636	14.70561982	4.60E-42	5.75E-41	84.36275219
LOX	3.086373509	4.701979169	14.69150645	5.36E-42	6.69E-41	84.20991402
EFNA3	1.136434615	1.546811281	14.68521511	5.74E-42	7.15E-41	84.14180548
JAK3	1.465351941	2.155347036	14.6852068	5.74E-42	7.15E-41	84.1417155
UCHL1	-2.843248465	2.465927606	-14.67558296	6.38E-42	7.93E-41	84.03755691
HMGCS2	-3.634943914	2.98788294	-14.66033808	7.52E-42	9.32E-41	83.87262807
TMC8	1.376368573	1.883050002	14.65443061	8.02E-42	9.93E-41	83.80873908
GAL3ST1	2.497241439	4.992491909	14.65259507	8.18E-42	1.01E-40	83.78889025
PTGR1	-1.354013061	4.407749176	-14.6449666	8.89E-42	1.10E-40	83.70641186
PLEK	1.795040521	3.165492649	14.64210378	9.17E-42	1.13E-40	83.6754645
PBX1	-1.281566171	1.841956162	-14.63062294	1.04E-41	1.28E-40	83.55138451
CTSW	1.972705285	2.661207963	14.62299269	1.13E-41	1.38E-40	83.46894557
PLAU	-1.940151803	3.878534597	-14.61836841	1.19E-41	1.45E-40	83.41899389
CAT	-1.354321876	5.676107582	-14.6181043	1.19E-41	1.46E-40	83.41614111
CSF3R	1.198302143	1.467695763	14.60323838	1.40E-41	1.71E-40	83.25561102
EMILIN2	1.066569388	1.969264208	14.59401523	1.55E-41	1.88E-40	83.1560537
KITLG	-1.614233631	2.857450161	-14.59121276	1.59E-41	1.94E-40	83.1258089
OR7E14P	-1.097737672	1.644249206	-14.5883582	1.64E-41	2.00E-40	83.09500493
NDUFA4	-1.177456053	4.980593768	-14.58157164	1.77E-41	2.15E-40	83.02178159
CD48	1.613007804	2.653076236	14.58065303	1.79E-41	2.17E-40	83.0118716
SLC27A3	1.123309306	2.717019626	14.57417292	1.92E-41	2.31E-40	82.94197205
ADAMTS7	1.00473098	1.289156146	14.57056146	1.99E-41	2.40E-40	82.90302247
SLC25A5	-1.394009226	7.010981442	-14.55923159	2.25E-41	2.71E-40	82.78085988
DEFB1	-3.520854027	6.379949058	-14.55018374	2.48E-41	2.98E-40	82.68333551
ATP6V0E2	-1.367805523	3.18966607	-14.54969844	2.50E-41	2.99E-40	82.67810545
SMPDL3A	1.696445231	5.093315016	14.54696254	2.57E-41	3.08E-40	82.6486221
DNAJC6	-1.061830009	1.232703004	-14.54622748	2.59E-41	3.10E-40	82.64070124
FATE1	1.174726873	1.239549156	14.53715994	2.86E-41	3.41E-40	82.54300656
BARX2	1.950975595	3.300252559	14.53566967	2.91E-41	3.47E-40	82.52695311
SLC44A4	-2.432307906	2.648184595	-14.53000693	3.09E-41	3.68E-40	82.46596006
CALHM6	2.062746959	2.986117423	14.52146276	3.39E-41	4.03E-40	82.37395287
FBXO21	-1.046119475	3.535040051	-14.52121698	3.40E-41	4.04E-40	82.37130661
PTPN3	-1.299145797	2.65643152	-14.51931592	3.47E-41	4.12E-40	82.35083887
ETV7	1.464976308	1.977490321	14.51913121	3.48E-41	4.12E-40	82.34885035
CYRIA	1.064492726	2.053353055	14.51843083	3.50E-41	4.15E-40	82.34131009
AUH	-1.195012643	3.518161278	-14.50949557	3.86E-41	4.57E-40	82.24512909
NNT	-1.437379625	3.594369602	-14.50484352	4.06E-41	4.79E-40	82.19506476
PXK	-1.216094406	2.068898245	-14.50354318	4.11E-41	4.86E-40	82.18107215
SLC25A4	-1.183647526	3.685773129	-14.49748984	4.39E-41	5.18E-40	82.11594181
PRKCA	-1.13235234	2.182333437	-14.49706605	4.41E-41	5.20E-40	82.11138268
IRF6	-1.927656681	2.382408062	-14.49642102	4.44E-41	5.23E-40	82.10444335
FPR3	1.909601882	3.351241557	14.49524082	4.50E-41	5.30E-40	82.09174715
MCCC1	-1.029020831	3.177130319	-14.48669052	4.93E-41	5.80E-40	81.99978028
MMUT	-1.102152743	3.838989061	-14.46845445	6.01E-41	7.04E-40	81.80372133
ADTRP	-1.275035288	0.814159306	-14.46356079	6.33E-41	7.42E-40	81.75112909
PLEKHG2	1.23408993	2.546580237	14.45634534	6.85E-41	8.01E-40	81.67360033
HTATIP2	1.018294876	3.985885285	14.45451802	6.98E-41	8.16E-40	81.65396913
CTSS	1.780862333	4.87135965	14.44852952	7.45E-41	8.70E-40	81.58964196
SUCLA2	-1.056109264	3.839857296	-14.44783649	7.51E-41	8.76E-40	81.58219839
PLCXD2	-1.123057631	0.927992722	-14.44474329	7.76E-41	9.04E-40	81.54897771
OAS1	1.280423681	3.535315937	14.43966689	8.20E-41	9.53E-40	81.49446519
ST6GALNAC2	-1.013036775	0.872213352	-14.43646033	8.49E-41	9.85E-40	81.4600366
PACRG	-1.533774145	0.848840399	-14.43338689	8.77E-41	1.02E-39	81.42704074
HIBADH	-1.13297448	5.420690206	-14.43179253	8.92E-41	1.03E-39	81.40992538
PGF	2.882481409	3.577565293	14.43118067	8.98E-41	1.04E-39	81.40335732
COLCA1	-1.117982684	0.964602906	-14.400805	1.25E-40	1.44E-39	81.07745872
OGDHL	-2.578552359	3.500138476	-14.40040324	1.25E-40	1.44E-39	81.07315056
SLC22A7	-1.918605098	0.9253776	-14.39979672	1.26E-40	1.45E-39	81.06664668
PARD6A	-1.047794384	1.860218588	-14.37584805	1.63E-40	1.87E-39	80.8099481
ITGAM	1.302139524	2.162005444	14.3659944	1.81E-40	2.08E-39	80.70439037
RHOBTB3	-1.700437943	2.354772787	-14.36476461	1.84E-40	2.11E-39	80.69121872
CD53	1.654946923	4.622033749	14.36394262	1.85E-40	2.12E-39	80.68241509
MACROH2A2	-1.224485538	2.545769623	-14.35857442	1.96E-40	2.25E-39	80.62492692
CCNA2	1.076356365	1.472320046	14.35681134	2.00E-40	2.29E-39	80.60604838
TNFRSF1B	1.304425264	4.229174753	14.35177315	2.11E-40	2.41E-39	80.55210716
SCCPDH	-1.044675968	4.482406554	-14.35045914	2.14E-40	2.44E-39	80.53804027
TIMP1	2.054210924	7.507235638	14.34844873	2.19E-40	2.49E-39	80.5165195
ASAP3	-1.076265959	2.094452881	-14.34604982	2.25E-40	2.55E-39	80.49084178
ABCG1	1.133618207	3.454308078	14.33070331	2.65E-40	3.01E-39	80.3266244
ARHGAP45	1.157792781	2.837850879	14.32183713	2.91E-40	3.31E-39	80.23179001
CMTM3	1.316428533	3.660691873	14.30529774	3.48E-40	3.93E-39	80.05495867
CEMIP2	1.079055969	3.644473763	14.29487911	3.89E-40	4.39E-39	79.94361933
ARHGAP9	1.256029093	1.6512083	14.27843033	4.64E-40	5.22E-39	79.76792003
CYS1	-2.482157416	4.754261428	-14.2782306	4.65E-40	5.23E-39	79.76578714
SLC5A3	-1.875507261	3.229043653	-14.27755135	4.69E-40	5.27E-39	79.75853385
CDKN2B	1.10270256	1.8954516	14.27537999	4.80E-40	5.38E-39	79.73534842
CD68	1.10470964	1.24330541	14.26666483	5.27E-40	5.91E-39	79.64230689
PROCR	1.455943725	4.51164906	14.26479545	5.37E-40	6.02E-39	79.62235347
C3AR1	1.643502021	3.297167685	14.263832	5.43E-40	6.08E-39	79.61207018
CD99	1.174102198	5.511888744	14.25696771	5.84E-40	6.53E-39	79.5388153
HPCAL1	1.568998801	4.848698384	14.24834035	6.41E-40	7.16E-39	79.44676981
HLA-E	1.024237048	8.720692344	14.23701111	7.24E-40	8.07E-39	79.32593995
CBR1	-1.027200423	4.845168192	-14.23394176	7.48E-40	8.33E-39	79.29321264
PLXND1	1.415129317	4.507364914	14.23221261	7.62E-40	8.48E-39	79.27477683
SLC15A3	1.222370348	2.789190698	14.22365927	8.35E-40	9.29E-39	79.18359976
FCGR1A	1.370509003	1.610306182	14.22173428	8.52E-40	9.47E-39	79.16308344
FAM107A	-1.587324526	2.749991477	-14.22063736	8.62E-40	9.58E-39	79.15139326
ALDOB	-4.801854015	4.088373326	-14.22038183	8.65E-40	9.60E-39	79.14867001
MAP9	-1.028233401	1.424058735	-14.21906232	8.77E-40	9.72E-39	79.1346083
CSTA	1.190558202	1.618006059	14.21007851	9.65E-40	1.07E-38	79.03888723
ANKRD9	-1.011399574	1.552546823	-14.20108679	1.06E-39	1.18E-38	78.94311205
SCD5	-2.330704302	2.833090758	-14.19128337	1.18E-39	1.30E-38	78.83872554
DUSP15	-1.596935035	1.00081815	-14.16927095	1.49E-39	1.65E-38	78.60446904
VWA5A	-1.037463796	2.332685316	-14.164795	1.57E-39	1.72E-38	78.55685818
DLD	-1.001706494	4.205782582	-14.16290108	1.60E-39	1.76E-38	78.53671477
HSD3B7	1.82830262	4.433195135	14.15449676	1.75E-39	1.92E-38	78.44734395
MILR1	1.123967043	1.700449636	14.15398998	1.76E-39	1.93E-38	78.44195578
GRIK3	1.624048331	1.540101618	14.1537244	1.76E-39	1.93E-38	78.43913206
MYO1G	1.127327902	1.372776379	14.15160002	1.80E-39	1.97E-38	78.41654649
ALS2CL	-1.291543892	1.198231529	-14.14680842	1.90E-39	2.07E-38	78.36561017
TMEM245	-1.138616764	3.801321054	-14.14104581	2.02E-39	2.20E-38	78.30436311
FHOD3	-1.173627593	2.125542217	-14.13932708	2.06E-39	2.24E-38	78.28609821
PXDC1	1.12201224	4.550304726	14.12293452	2.45E-39	2.66E-38	78.11195159
CADM4	-1.953278274	2.385070516	-14.0904601	3.46E-39	3.75E-38	77.76725908
ASPHD1	1.653104624	2.243541649	14.0770054	4.00E-39	4.32E-38	77.62456438
TMEM25	-1.129394895	2.072249886	-14.0728785	4.18E-39	4.50E-38	77.58081
SEZ6L2	2.066778189	3.792231512	14.07150258	4.24E-39	4.57E-38	77.56622367
RGS10	1.391491384	3.915149079	14.06873618	4.36E-39	4.69E-38	77.53689883
LMO7	-1.136898012	2.479541528	-14.0599129	4.79E-39	5.15E-38	77.44338814
ORAI3	1.030881278	3.552456373	14.03319898	6.37E-39	6.81E-38	77.16045046
APOBEC3D	1.083718029	1.716195241	14.03102177	6.52E-39	6.96E-38	77.13740279
TNFSF13B	1.566217735	2.234051178	14.02260777	7.13E-39	7.59E-38	77.04835024
TPX2	1.394352687	1.937444231	14.01597583	7.65E-39	8.14E-38	76.97817803
CCDC88B	1.101262273	1.415633817	14.00966423	8.18E-39	8.70E-38	76.91141084
GAS5	1.426176452	5.182668333	14.00684708	8.43E-39	8.95E-38	76.88161466
ACSM3	-1.252391538	2.188253676	-14.00198677	8.88E-39	9.41E-38	76.83021572
LOC105375304	-1.33030517	1.560841909	-13.99653927	9.40E-39	9.96E-38	76.77261784
LTB4R	1.23003343	1.673778666	13.99544276	9.51E-39	1.01E-37	76.76102553
PTGFR	-1.181546898	0.829179819	-13.99313115	9.75E-39	1.03E-37	76.73658868
SLFN11	1.347521191	3.129760052	13.99080995	9.99E-39	1.05E-37	76.71205254
AMBP	-1.483887227	0.998812774	-13.99078185	1.00E-38	1.05E-37	76.7117555
TRBC2	2.235208295	3.417744308	13.97318926	1.21E-38	1.27E-37	76.52586136
ABCB1	-1.941212101	2.769105885	-13.96498901	1.31E-38	1.38E-37	76.43925333
EIF4EBP1	1.685806879	4.844945946	13.96423445	1.33E-38	1.39E-37	76.43128523
ADA	1.311091463	2.101089625	13.9640638	1.33E-38	1.39E-37	76.4294832
FAM180A	-1.063017238	0.523907974	-13.96287063	1.34E-38	1.41E-37	76.41688402
CXCL9	2.632337546	3.861081671	13.95460318	1.47E-38	1.53E-37	76.32959929
COL4A1	1.790001891	6.91913808	13.9495522	1.55E-38	1.61E-37	76.27628589
CCL4	1.788462686	2.668261946	13.94935765	1.55E-38	1.62E-37	76.27423256
PDIA5	1.426283213	3.909754104	13.94903351	1.56E-38	1.62E-37	76.2708116
CD3D	2.075203789	2.952310113	13.94889421	1.56E-38	1.62E-37	76.26934148
CYTOR	1.233811509	2.294741707	13.94094326	1.70E-38	1.76E-37	76.18544073
GLB1	-1.016317597	3.82613502	-13.94036895	1.71E-38	1.77E-37	76.1793814
NRP2	1.297428396	2.496546919	13.94018899	1.71E-38	1.77E-37	76.17748281
BMP6	-1.508536829	2.061191076	-13.93836017	1.74E-38	1.80E-37	76.15818856
IL18BP	1.17058365	2.931298023	13.93759966	1.76E-38	1.82E-37	76.15016544
CHRDL1	-2.018892588	1.057437215	-13.93758202	1.76E-38	1.82E-37	76.14997934
NEBL	-1.478423297	2.441276392	-13.92575304	1.99E-38	2.05E-37	76.02521744
STAB1	1.467595043	3.573568072	13.92288932	2.05E-38	2.11E-37	75.99502151
TLCD3A	1.294038757	3.257616428	13.91395928	2.26E-38	2.32E-37	75.90088106
LINC01874	-1.651385275	0.626354811	-13.9088809	2.38E-38	2.45E-37	75.84735859
SLC34A3	-1.51647234	0.797683022	-13.90181492	2.57E-38	2.63E-37	75.77290499
PREX1	1.184996925	3.619787715	13.90062698	2.60E-38	2.66E-37	75.76038966
NCF2	1.343297765	2.632269834	13.89606167	2.73E-38	2.79E-37	75.71229789
KLHL3	-1.040294039	0.75718715	-13.87724746	3.33E-38	3.39E-37	75.51419152
IGSF3	-1.157676807	2.792269264	-13.87707279	3.34E-38	3.40E-37	75.51235292
SNHG12	1.533271004	2.009290549	13.87611973	3.37E-38	3.43E-37	75.5023213
VDR	-1.379060215	2.053061456	-13.86782304	3.68E-38	3.73E-37	75.41500799
GRB14	-1.668882149	2.018603763	-13.86389982	3.83E-38	3.89E-37	75.37372996
CA2	-1.727080642	5.624139138	-13.86027287	3.98E-38	4.03E-37	75.33557436
NDRG2	-1.412695475	3.771604446	-13.85797774	4.08E-38	4.13E-37	75.31143228
GNAI1	-1.134459706	3.463395593	-13.85303844	4.30E-38	4.34E-37	75.25948355
SLC2A1	1.813167855	5.458741501	13.84332764	4.76E-38	4.81E-37	75.15737894
CLEC7A	1.347145353	1.899898915	13.81483167	6.44E-38	6.46E-37	74.85797081
LOC101927972	1.315202197	1.371879774	13.81437956	6.47E-38	6.48E-37	74.853223
SERPINB9	1.127472838	3.04281758	13.79369118	8.05E-38	8.06E-37	74.63605391
FDXR	1.051990932	2.883082829	13.78156419	9.14E-38	9.13E-37	74.50883368
ITM2C	-1.521555542	5.668450986	-13.77811126	9.48E-38	9.46E-37	74.47262075
SLC1A3	1.441456761	1.848973005	13.77639385	9.65E-38	9.62E-37	74.45461106
LPXN	1.043946095	3.18946501	13.76012234	1.15E-37	1.14E-36	74.28403706
ATP8B1	-1.130367387	2.358516846	-13.75687509	1.19E-37	1.18E-36	74.25000876
MNDA	1.498929241	2.833069962	13.75214032	1.25E-37	1.24E-36	74.20040015
MSC-AS1	1.101595575	1.963724964	13.74430614	1.35E-37	1.34E-36	74.11833693
CLEC2D	1.107720663	1.454800656	13.74038824	1.41E-37	1.39E-36	74.07730599
PLA2G7	1.709374995	1.881257695	13.73587652	1.48E-37	1.46E-36	74.03006375
CORO1C	1.002925145	4.591996117	13.7338777	1.51E-37	1.49E-36	74.00913675
VSIR	1.078963893	3.92923199	13.73348335	1.52E-37	1.49E-36	74.00500815
PLAAT3	1.042946028	5.203934046	13.73312585	1.52E-37	1.50E-36	74.0012655
SYPL2	-1.145420969	1.701903127	-13.73272193	1.53E-37	1.50E-36	73.99703684
GZMB	1.457522595	2.000146494	13.7324493	1.53E-37	1.51E-36	73.9941828
SAMHD1	1.386708244	4.349439051	13.73154085	1.55E-37	1.52E-36	73.9846726
PILRA	1.184056036	2.569765028	13.71044013	1.93E-37	1.89E-36	73.76387139
CD3E	1.95237609	2.916931866	13.69382161	2.30E-37	2.25E-36	73.59009796
NEDD4L	-1.21732755	2.708057272	-13.67539666	2.79E-37	2.72E-36	73.39756484
GRB10	1.35788055	3.952872417	13.67292821	2.87E-37	2.79E-36	73.37178097
FKBP11	1.232381579	2.269303738	13.66359607	3.16E-37	3.07E-36	73.27432524
CSF2RA	1.160940208	1.899483055	13.65763815	3.36E-37	3.27E-36	73.21212499
CD200	1.357072562	3.589991732	13.65503442	3.46E-37	3.35E-36	73.18494667
ARG2	-2.488533538	2.671647167	-13.65310897	3.53E-37	3.42E-36	73.16485021
SUCNR1	-1.856081877	2.108655895	-13.64520913	3.83E-37	3.71E-36	73.08241286
SOD3	-1.66376036	4.052162405	-13.64315617	3.92E-37	3.79E-36	73.06099377
SLC43A3	1.228620663	2.817610947	13.64142716	3.99E-37	3.85E-36	73.0429558
GNA15	1.02054868	1.708027275	13.6322974	4.39E-37	4.23E-36	72.94772916
MTCL1	1.17519947	1.745786902	13.62944612	4.52E-37	4.35E-36	72.91799626
CXCL10	2.504407625	4.050500529	13.62687539	4.64E-37	4.47E-36	72.89119163
FBP1	-2.177745783	4.488503129	-13.62548948	4.71E-37	4.53E-36	72.87674216
METTL26	1.318274187	4.955553664	13.61680573	5.16E-37	4.95E-36	72.78622281
SNHG15	1.162291084	2.467780288	13.61558752	5.23E-37	5.01E-36	72.77352661
MRPS6	-1.385027725	3.505632045	-13.61038877	5.52E-37	5.28E-36	72.71935211
TRIM9	1.089902403	1.288775927	13.597137	6.34E-37	6.05E-36	72.58130923
RAB42	2.537959573	2.79271189	13.59488628	6.49E-37	6.19E-36	72.55787068
MMP11	1.196035187	1.87607696	13.59277544	6.64E-37	6.33E-36	72.5358907
CYSTM1	-1.112020631	5.712438113	-13.58639291	7.10E-37	6.75E-36	72.46944096
SEMA6A	1.523012271	3.144782448	13.56665949	8.72E-37	8.28E-36	72.26409775
COL6A2	1.866990276	5.907709448	13.56033501	9.32E-37	8.82E-36	72.19831964
USP2	-1.887217643	2.513060233	-13.542557	1.12E-36	1.06E-35	72.01350613
DAO	-1.819211064	1.127212895	-13.53966701	1.16E-36	1.09E-35	71.98347505
FGF14-AS2	-1.016818558	1.922858226	-13.53844635	1.17E-36	1.11E-35	71.97079172
SEMA4A	-1.201959017	1.94194201	-13.53507823	1.21E-36	1.14E-35	71.93579827
ABCA1	1.239485937	3.244362867	13.53339429	1.23E-36	1.16E-35	71.91830447
PLCB2	1.22706784	1.860524546	13.5249267	1.35E-36	1.27E-35	71.83035586
TRBV28	1.902245835	2.552955065	13.52071049	1.41E-36	1.32E-35	71.7865751
CD74	1.57738129	9.989200164	13.51154143	1.55E-36	1.45E-35	71.69138969
KCNE4	1.553816709	2.937479963	13.51139986	1.55E-36	1.45E-35	71.68992026
TSPYL1	-1.107603624	5.238609993	-13.51003214	1.58E-36	1.47E-35	71.67572481
RPL36A	1.00253996	3.931854657	13.50625226	1.64E-36	1.53E-35	71.63649771
IKZF1	1.129667463	1.631165914	13.49916289	1.76E-36	1.65E-35	71.562941
LPAR5	1.069342806	1.515647945	13.49507012	1.84E-36	1.72E-35	71.52048527
CYGB	1.599811294	3.618788825	13.4943622	1.85E-36	1.73E-35	71.51314254
WDR72	-1.903889775	2.826708599	-13.49297116	1.88E-36	1.75E-35	71.49871472
LCP1	1.750306014	4.578800454	13.49201689	1.90E-36	1.77E-35	71.48881765
CD84	1.434300395	1.801378805	13.48925577	1.96E-36	1.81E-35	71.46018294
PPP1R13L	1.286243191	3.191514889	13.48734029	2.00E-36	1.85E-35	71.44032002
FJX1	1.135103774	2.614616965	13.48456906	2.05E-36	1.90E-35	71.41158586
NCS1	-1.188768032	2.431354865	-13.478063	2.20E-36	2.03E-35	71.34413865
CTSZ	1.140461566	7.083003081	13.47168522	2.35E-36	2.16E-35	71.27803833
CD300C	1.03904948	1.402223872	13.4652924	2.51E-36	2.31E-35	71.211799
PLA2G4A	-1.168321627	1.583891997	-13.45916431	2.68E-36	2.45E-35	71.1483185
RAB24	1.189728274	2.725202767	13.45744223	2.72E-36	2.50E-35	71.13048235
FBLN5	-2.071842655	3.443527059	-13.45487053	2.80E-36	2.56E-35	71.10384879
TSPAN4	1.037357735	3.941971289	13.45079063	2.92E-36	2.67E-35	71.06160118
RNASE6	1.54292753	3.980708724	13.45042401	2.93E-36	2.68E-35	71.05780514
IDH2	-1.10966373	5.940902755	-13.44869307	2.98E-36	2.73E-35	71.0398836
CCR5	1.672962897	2.209543511	13.44727863	3.03E-36	2.76E-35	71.02523977
NTN4	-1.808999247	4.742784477	-13.4453622	3.09E-36	2.82E-35	71.00540027
CYP26B1	-1.159112794	1.311021784	-13.43549551	3.42E-36	3.11E-35	70.903281
SPINT1-AS1	-1.285047005	2.176846278	-13.40868378	4.52E-36	4.09E-35	70.62598646
TLCD1	-1.194385877	1.766290564	-13.40531293	4.68E-36	4.24E-35	70.5911454
SLAMF8	1.674534399	2.417275907	13.40184812	4.86E-36	4.39E-35	70.55533802
SNHG1	1.19349504	2.872946999	13.39952248	4.98E-36	4.49E-35	70.53130633
CRABP1	-1.565290055	0.432918089	-13.39792491	5.06E-36	4.57E-35	70.51479932
HLA-J	1.588239742	2.465079802	13.39327434	5.31E-36	4.79E-35	70.4667531
GALM	-1.013631762	4.293956589	-13.38612124	5.72E-36	5.15E-35	70.39287028
TMEM44	1.182052553	2.300886976	13.38324578	5.89E-36	5.30E-35	70.36317636
GZMM	1.086780939	1.546268491	13.38020311	6.08E-36	5.47E-35	70.33175934
BNIP3	1.372881772	5.407837833	13.37927056	6.14E-36	5.52E-35	70.32213112
DIRAS2	1.810094081	2.451276668	13.37035419	6.73E-36	6.04E-35	70.2300914
BLNK	-1.110931342	2.338579748	-13.36703224	6.97E-36	6.25E-35	70.19580887
H1-0	-1.48686727	5.578424168	-13.36508389	7.11E-36	6.36E-35	70.17570411
MS4A4A	1.561079639	2.986727125	13.35464579	7.93E-36	7.09E-35	70.06802155
MFHAS1	-1.033492384	2.322147494	-13.35131036	8.20E-36	7.33E-35	70.03362186
ASS1	-2.00069375	5.482036472	-13.35113074	8.22E-36	7.34E-35	70.03176947
PYCARD	1.47477839	2.98790436	13.34993863	8.32E-36	7.42E-35	70.01947599
CDKN1C	-1.516279875	3.21031313	-13.34929164	8.38E-36	7.46E-35	70.01280421
SLC25A30	-1.0149625	3.006518302	-13.32999885	1.02E-35	9.09E-35	69.81393783
GPRC5B	-1.290523006	3.441280491	-13.32803811	1.04E-35	9.27E-35	69.7937357
PSMB10	1.172992055	4.008928119	13.32165568	1.12E-35	9.89E-35	69.72798659
RASSF5	1.17094391	2.23771384	13.31844975	1.15E-35	1.02E-34	69.69496697
PFKM	-1.049641629	3.316945646	-13.30394037	1.34E-35	1.18E-34	69.54558092
PSAT1	-2.520371572	2.519215275	-13.30346937	1.35E-35	1.19E-34	69.54073309
CAPN5	-1.004087289	2.527531289	-13.29991143	1.40E-35	1.23E-34	69.50411542
ECRG4	-1.684926381	1.545007634	-13.29377819	1.49E-35	1.31E-34	69.44100587
TOP2A	1.316705205	1.836630513	13.28847665	1.57E-35	1.38E-34	69.38646705
TCIRG1	1.200049971	3.502876165	13.28354839	1.65E-35	1.46E-34	69.33577904
HAPLN3	1.22338751	1.695256129	13.28179292	1.68E-35	1.48E-34	69.31772619
PANK1	-1.291228429	1.917103089	-13.26882254	1.93E-35	1.69E-34	69.18438235
OR51E1	1.157957072	1.473107007	13.26813298	1.94E-35	1.70E-34	69.17729527
PRSS8	-1.939319609	3.614730531	-13.26521479	2.00E-35	1.75E-34	69.14730513
SLC43A1	-1.006512249	1.505293783	-13.2618817	2.07E-35	1.81E-34	69.11305543
SH2B3	1.149539241	3.936245359	13.26010824	2.11E-35	1.84E-34	69.09483389
CAPN12	1.655650565	2.052603008	13.25852023	2.14E-35	1.87E-34	69.07851885
WT1	-1.511027118	0.870925699	-13.25280994	2.27E-35	1.98E-34	69.01986108
FBXO17	1.351765416	4.344511795	13.2426363	2.52E-35	2.20E-34	68.91538874
AXL	1.425946957	4.279677093	13.24251511	2.53E-35	2.20E-34	68.91414452
PHLDA3	1.394098059	3.899579869	13.24004926	2.59E-35	2.26E-34	68.88882958
MICAL1	1.076894066	2.622401326	13.23857405	2.63E-35	2.29E-34	68.87368612
TNFAIP3	1.222050665	3.708455895	13.22070588	3.16E-35	2.75E-34	68.69033684
PTTG1	1.269845418	1.820264248	13.21144628	3.48E-35	3.01E-34	68.59537568
SEPTIN1	1.037213822	1.820671813	13.21103006	3.50E-35	3.02E-34	68.59110806
MISP	-1.666787013	1.124236829	-13.21059617	3.51E-35	3.03E-34	68.58665932
HLA-DMA	1.324071723	5.515761618	13.20238633	3.82E-35	3.30E-34	68.50249749
LIMD2	1.280926176	2.219915392	13.19086957	4.30E-35	3.70E-34	68.38448401
FABP5	1.262398713	2.234629844	13.18748065	4.46E-35	3.83E-34	68.34976815
HLA-DQA1	1.947192999	4.699789541	13.18545698	4.55E-35	3.91E-34	68.32904021
MMP14	1.323396873	5.614998279	13.18459502	4.59E-35	3.94E-34	68.32021191
BATF	1.456552895	1.780020229	13.18408805	4.62E-35	3.96E-34	68.31501959
C6orf223	2.235855876	3.086620085	13.17225303	5.21E-35	4.47E-34	68.19383852
KCNJ16	-1.800462455	4.790558167	-13.14385659	6.98E-35	5.97E-34	67.90332754
SLC2A3	1.793191604	3.960581605	13.13989817	7.27E-35	6.21E-34	67.86285835
SEMA3G	-1.709234104	2.631398829	-13.13140018	7.93E-35	6.77E-34	67.77600138
CDH1	-1.727303651	4.097748013	-13.12874165	8.15E-35	6.94E-34	67.74883521
MYO10	-1.138872829	2.447347554	-13.11078969	9.80E-35	8.32E-34	67.56547356
RPL18A	1.007549694	6.08029883	13.09518112	1.15E-34	9.73E-34	67.40616081
ARID5A	1.164336654	3.08554054	13.09329684	1.17E-34	9.91E-34	67.38693552
BEX3	-1.000755704	6.287891607	-13.0880655	1.24E-34	1.04E-33	67.33356846
LINC02762	1.08779998	1.4519878	13.0735583	1.44E-34	1.21E-33	67.18563676
HES4	1.586812796	2.789993389	13.06837017	1.51E-34	1.27E-33	67.13275496
DCDC2	-1.823001162	2.844506433	-13.06682584	1.54E-34	1.29E-33	67.11701616
DOCK2	1.20263723	1.686129473	13.06655303	1.54E-34	1.29E-33	67.11423597
SLC22A13	-1.260429584	0.675343487	-13.06193701	1.62E-34	1.36E-33	67.06719911
BTN3A3	1.139775644	3.195299862	13.0406738	2.01E-34	1.68E-33	66.8506489
TAGAP	1.095953489	1.735257424	13.03791785	2.07E-34	1.72E-33	66.82259597
UNC5B	1.509824165	3.780890814	13.02975973	2.25E-34	1.87E-33	66.73957374
SCARF1	1.13437964	2.704974274	13.02300774	2.41E-34	2.00E-33	66.67088318
SYNE2	-1.056492373	2.881740692	-13.01812584	2.53E-34	2.10E-33	66.62123028
SIGLEC1	1.29237371	1.699413308	13.01746374	2.55E-34	2.11E-33	66.61449697
GPRC5A	-1.807484363	1.313243915	-13.0142028	2.64E-34	2.18E-33	66.58133727
JAG2	1.265679393	2.794135546	12.99851608	3.10E-34	2.56E-33	66.42188813
SLC19A2	-1.302684845	2.134996672	-12.99669162	3.15E-34	2.60E-33	66.40335021
CADM1	-1.225449181	2.23528004	-12.97455334	3.95E-34	3.26E-33	66.17852534
APOBR	1.082553932	1.904040145	12.97389276	3.98E-34	3.28E-33	66.17182009
GPR4	1.580352931	3.8427575	12.97199472	4.06E-34	3.34E-33	66.15255524
KLF5	-1.371947542	2.026992561	-12.9695442	4.16E-34	3.42E-33	66.12768504
PNCK	3.207803163	3.028912358	12.9585918	4.65E-34	3.82E-33	66.01656226
IRF7	1.329921915	3.163185398	12.95567188	4.79E-34	3.94E-33	65.9869457
GPHN	-1.061046922	2.080068069	-12.94773685	5.20E-34	4.27E-33	65.90648038
BIRC3	1.848296172	4.054556921	12.93932397	5.66E-34	4.64E-33	65.82119977
IL4I1	1.461851751	2.455397583	12.93668653	5.82E-34	4.77E-33	65.79447077
LRRC25	1.463941983	2.626065684	12.92222648	6.74E-34	5.51E-33	65.64798076
IL1RL1	-1.676315857	1.187768283	-12.92175488	6.77E-34	5.53E-33	65.64320473
PLEKHB2	-1.033266238	4.772779517	-12.91380619	7.34E-34	5.99E-33	65.56272033
FAS	1.028144431	3.21364961	12.913705	7.35E-34	5.99E-33	65.56169587
IL15RA	1.028539373	2.472947731	12.91126388	7.53E-34	6.14E-33	65.53698409
LOC613206	1.047206151	1.184372444	12.91122152	7.54E-34	6.14E-33	65.53655528
DIPK2B	1.460037923	3.128013464	12.90996154	7.63E-34	6.22E-33	65.52380136
GRB7	-1.15869076	2.553183463	-12.90724592	7.85E-34	6.39E-33	65.49631545
RNU6-796P	1.429456715	1.500411435	12.9042105	8.09E-34	6.58E-33	65.46559665
TRIM22	1.208655536	3.913104861	12.89899177	8.54E-34	6.93E-33	65.41279195
FMO4	-1.056634731	2.635045631	-12.89486939	8.90E-34	7.22E-33	65.37108903
SLA2	1.125979341	1.311171843	12.88415721	9.93E-34	8.04E-33	65.2627576
IL3RA	1.193415831	3.534608314	12.87651391	1.07E-33	8.68E-33	65.1854927
RPL18	1.007653999	6.954944449	12.87104324	1.13E-33	9.17E-33	65.1302067
PCK2	-1.425635793	3.57558241	-12.86867318	1.16E-33	9.39E-33	65.1062592
P4HA2	1.206051854	3.61120129	12.86586888	1.20E-33	9.65E-33	65.07792738
MSR1	1.54031516	2.720562763	12.86218132	1.24E-33	1.00E-32	65.04067735
RNU6-339P	1.568582184	1.698927427	12.85452253	1.34E-33	1.08E-32	64.96333119
HIBCH	-1.011798831	2.640550395	-12.85179234	1.38E-33	1.11E-32	64.93576523
SLC43A2	-1.07687901	3.257413052	-12.84845443	1.43E-33	1.15E-32	64.90206796
SLC38A4	-1.405526879	0.782062163	-12.84698213	1.45E-33	1.16E-32	64.88720621
MIR621	-1.169935664	3.019006222	-12.84323103	1.50E-33	1.21E-32	64.84934604
ANK3	-1.241955008	1.903821779	-12.82300229	1.85E-33	1.48E-32	64.64528447
LAPTM4B	-1.159863941	4.822330011	-12.82102194	1.88E-33	1.51E-32	64.62531722
ACLY	1.245546588	6.156178221	12.81768312	1.95E-33	1.56E-32	64.59165676
NT5DC3	1.381424677	2.209610057	12.816908	1.96E-33	1.57E-32	64.58384314
MARCKS	1.051112391	5.353339731	12.80144021	2.30E-33	1.83E-32	64.42797501
PCED1B	1.026087211	1.986262343	12.78460173	2.72E-33	2.17E-32	64.2584171
SIRPA	1.365032793	5.179821348	12.77479392	3.01E-33	2.39E-32	64.15971472
ALDH5A1	-1.04877402	2.824071561	-12.77362212	3.04E-33	2.42E-32	64.14792509
SEMA3B	-1.517462291	2.237545991	-12.7697833	3.17E-33	2.51E-32	64.10930637
HCST	1.506293351	2.934112003	12.76681996	3.26E-33	2.58E-32	64.07949958
MUC1	-2.088878376	3.978083205	-12.76502087	3.32E-33	2.63E-32	64.06140538
FAM102A	-1.249379579	3.235932217	-12.76253843	3.41E-33	2.70E-32	64.03644083
SYNGR1	-1.132104997	1.865912985	-12.76030682	3.48E-33	2.76E-32	64.01400115
ANXA1	1.274831505	5.091152869	12.75954084	3.51E-33	2.77E-32	64.00629935
ABLIM1	-1.048327641	4.116437106	-12.75610255	3.64E-33	2.87E-32	63.97173168
CLK4	1.016244689	2.355677599	12.73565491	4.47E-33	3.52E-32	63.76626671
STMN3	1.778247007	4.37683539	12.71524299	5.49E-33	4.30E-32	63.56135008
CD14	1.574497812	5.500772452	12.71470831	5.52E-33	4.33E-32	63.55598493
DEGS1	1.098478874	5.577665674	12.70622237	6.02E-33	4.71E-32	63.4708519
ASAP2	-1.079213646	2.282711954	-12.69904726	6.47E-33	5.05E-32	63.398895
COL5A2	1.629166007	3.570495352	12.6969864	6.60E-33	5.16E-32	63.37823171
FGR	1.072114537	2.462984021	12.69442	6.78E-33	5.29E-32	63.35250217
MFSD3	-1.087989161	2.657908576	-12.6873587	7.28E-33	5.68E-32	63.28172459
CSF1R	1.531122238	4.123397652	12.68595281	7.38E-33	5.75E-32	63.26763556
COX4I2	1.931159533	3.460553619	12.6825994	7.63E-33	5.94E-32	63.23403347
HLA-DPA1	1.691046471	6.377061582	12.68145236	7.72E-33	6.00E-32	63.22254097
HLA-DRA	1.605508053	9.667249778	12.6726833	8.43E-33	6.55E-32	63.13470126
SH2D4A	-1.029884339	2.244703042	-12.6717184	8.52E-33	6.61E-32	63.12503802
RIMKLA	1.256814223	1.876728664	12.65647385	9.93E-33	7.69E-32	62.97242396
P2RY8	1.338150083	2.708554978	12.6532081	1.03E-32	7.94E-32	62.93974421
OSMR	1.394512386	4.388826418	12.65159408	1.04E-32	8.06E-32	62.92359479
HSPA6	1.030531725	1.538778304	12.64098532	1.16E-32	8.94E-32	62.81747658
TEK	-1.539386815	3.124038728	-12.63778536	1.20E-32	9.23E-32	62.7854778
MAP4K1	1.135645206	1.551092871	12.61586214	1.49E-32	1.14E-31	62.56637855
CLCN5	-1.432696173	3.067168731	-12.61543167	1.50E-32	1.15E-31	62.56207862
RUNX1	1.204764683	2.08238289	12.61437939	1.52E-32	1.16E-31	62.55156799
MYC	1.581714415	4.703764006	12.60780824	1.62E-32	1.24E-31	62.48594399
ALOX5	1.726696729	3.150070063	12.60624136	1.65E-32	1.26E-31	62.47029894
PGM5	-1.122036423	1.899667559	-12.60276245	1.70E-32	1.30E-31	62.43556679
LBX2-AS1	1.111940557	2.881997033	12.59797843	1.79E-32	1.36E-31	62.38781388
TUBB6	1.088158975	3.913900658	12.59647686	1.81E-32	1.38E-31	62.37282778
RPL36	1.072908008	7.015659522	12.58787361	1.98E-32	1.50E-31	62.28698496
JUP	-1.110001382	5.525890238	-12.58427215	2.05E-32	1.56E-31	62.2510599
HLA-DRB1	1.539037658	8.858946625	12.58205973	2.10E-32	1.59E-31	62.22899374
SPN	1.142714617	1.684217467	12.58035613	2.13E-32	1.61E-31	62.21200395
LINC01428	1.379499837	1.4239105	12.57420813	2.27E-32	1.71E-31	62.15070181
PTPRC	1.548993866	3.051042571	12.57411167	2.27E-32	1.71E-31	62.14974013
SEL1L3	1.435769879	4.13531667	12.56695091	2.44E-32	1.84E-31	62.0783622
PCSK6	1.827981838	2.436895576	12.56159698	2.57E-32	1.94E-31	62.02501005
RAP1GAP2	-1.07574823	1.785055328	-12.55912812	2.64E-32	1.98E-31	62.00041233
NFKBIE	1.044243067	3.754944315	12.55329234	2.80E-32	2.10E-31	61.94228042
CD96	1.079274148	1.372364932	12.53395657	3.40E-32	2.54E-31	61.74978431
ZAP70	1.045649877	1.202043367	12.532573	3.44E-32	2.57E-31	61.73601698
SLA	1.221880379	2.299420134	12.52612016	3.67E-32	2.74E-31	61.67181893
SEMA6B	1.264193354	2.865616007	12.51676708	4.03E-32	3.00E-31	61.57880156
HIF1A	-1.121600578	5.063692012	-12.51002918	4.31E-32	3.20E-31	61.51181766
QRFPR	1.713263103	2.370129049	12.50862325	4.37E-32	3.25E-31	61.49784348
TBC1D10C	1.093902236	1.419981753	12.50266112	4.64E-32	3.44E-31	61.43859349
CD8A	2.084799363	2.647421608	12.49100628	5.22E-32	3.86E-31	61.32281877
LYNX1	-1.001644276	1.535491806	-12.48343867	5.63E-32	4.15E-31	61.24767905
SFTA1P	1.149349613	1.084191655	12.47418369	6.17E-32	4.55E-31	61.15582177
CD72	1.113798926	1.412689223	12.4703571	6.41E-32	4.72E-31	61.11785391
HLA-G	2.444685336	3.411609702	12.46818018	6.55E-32	4.82E-31	61.0962574
LINC01503	-1.328362592	1.986574991	-12.4614518	7.01E-32	5.15E-31	61.02952122
EIF4EBP3	1.067236248	3.808526131	12.44931413	7.91E-32	5.80E-31	60.90918619
NLGN1	1.155391391	1.858344275	12.44827082	7.99E-32	5.86E-31	60.89884587
ZNF710-AS1	-1.270408044	2.66196924	-12.44694084	8.10E-32	5.93E-31	60.88566501
PFN2	-1.518408511	4.322581883	-12.44179958	8.52E-32	6.23E-31	60.83472032
DPT	-1.64474475	1.300181887	-12.44120265	8.57E-32	6.27E-31	60.8288061
SLC29A4	1.497669799	2.734122483	12.43948603	8.72E-32	6.37E-31	60.81179942
CPEB4	-1.064302678	3.179542552	-12.43698676	8.94E-32	6.52E-31	60.78704139
UBE2C	1.592900914	2.020903192	12.43209769	9.39E-32	6.84E-31	60.73861818
SLAMF6	1.339716405	1.773379722	12.42784382	9.79E-32	7.12E-31	60.69649549
MAP3K7CL	1.407775274	2.586240007	12.41970855	1.06E-31	7.72E-31	60.61596215
PCSK1N	-2.378501505	2.234853949	-12.41331413	1.13E-31	8.21E-31	60.55268385
TLR2	1.191378926	2.695077523	12.40926511	1.18E-31	8.54E-31	60.51262527
ALDOC	2.011099284	4.409875215	12.40118044	1.28E-31	9.23E-31	60.43266366
SVEP1	-1.064825402	1.066751214	-12.40113741	1.28E-31	9.23E-31	60.43223812
CES4A	1.983899695	2.260000765	12.39105491	1.41E-31	1.02E-30	60.33256048
ST3GAL4	-1.222610996	2.68576121	-12.37534319	1.65E-31	1.19E-30	60.17732726
SEPTIN5	1.015453674	1.857962929	12.37099078	1.72E-31	1.24E-30	60.13434569
COL8A1	1.651187996	3.185814579	12.36546674	1.82E-31	1.30E-30	60.07980693
EBF2	1.046568257	1.290861722	12.36408674	1.85E-31	1.32E-30	60.06618446
TMEM233	1.001416402	1.52220292	12.36350049	1.86E-31	1.33E-30	60.06039774
FGFR2	-1.238501731	2.483633856	-12.36162109	1.89E-31	1.35E-30	60.04184745
PROC	-1.426796417	0.963067096	-12.33910466	2.37E-31	1.68E-30	59.81973436
LOC644090	-1.564322029	1.37631123	-12.33524625	2.46E-31	1.74E-30	59.7816974
KSR1	1.390073392	3.076618613	12.33057061	2.57E-31	1.82E-30	59.7356135
PLOD1	1.164762888	5.508696476	12.32122086	2.82E-31	2.00E-30	59.64349205
COL4A2	1.432481776	6.750162951	12.29811753	3.55E-31	2.51E-30	59.41603828
IFI44	1.277862336	3.684071218	12.28510197	4.04E-31	2.84E-30	59.28801174
ADAMTSL2	-1.276064825	2.218470991	-12.28258204	4.14E-31	2.91E-30	59.26323405
LYZ	2.339889647	5.893915383	12.27928057	4.28E-31	3.01E-30	59.23077637
PXDN	1.414206312	3.353695025	12.27306022	4.55E-31	3.19E-30	59.16963653
CDCA7L	1.13934054	2.303117834	12.26827125	4.77E-31	3.34E-30	59.12257838
RERGL	-1.325312581	1.4118509	-12.265074	4.92E-31	3.45E-30	59.09116719
TREH	-1.231962354	0.896612685	-12.24058876	6.27E-31	4.38E-30	58.85077649
PPP1R3B	1.184267887	4.19847069	12.22505616	7.31E-31	5.10E-30	58.69843082
MICALL2	1.083703184	1.774614872	12.2193514	7.73E-31	5.39E-30	58.64250702
GIMAP4	1.188626589	5.06116648	12.21893312	7.76E-31	5.41E-30	58.63840722
RRM2	1.162493872	1.556921891	12.1888559	1.04E-30	7.26E-30	58.34382695
KIAA0895L	1.311196135	2.398760046	12.18663732	1.07E-30	7.41E-30	58.32211518
HLA-DQB2	2.102481649	3.336290199	12.18322133	1.10E-30	7.66E-30	58.28868995
FBLN1	-1.646873207	2.330061583	-12.18059376	1.13E-30	7.86E-30	58.2629832
ASPDH	-1.60643746	1.402276481	-12.16554099	1.31E-30	9.08E-30	58.11577962
PCDH17	1.366587865	2.449686208	12.16462972	1.33E-30	9.16E-30	58.1068717
MAP3K14	1.089183826	2.850817587	12.15968178	1.39E-30	9.60E-30	58.05851118
FABP7	4.14699831	3.798421306	12.11869195	2.08E-30	1.43E-29	57.65834146
STRA8	1.327709619	1.481185425	12.11763861	2.10E-30	1.44E-29	57.64806888
AFAP1L1	1.141105177	3.103189027	12.11309275	2.20E-30	1.51E-29	57.60374218
KLRB1	1.157530305	2.061455068	12.11271961	2.21E-30	1.51E-29	57.60010416
FCMR	1.056283	2.030541477	12.11263443	2.21E-30	1.51E-29	57.59927367
MZT2A	1.183105392	3.071070698	12.11209529	2.22E-30	1.52E-29	57.59401733
ALDH4A1	-1.874293888	3.861516882	-12.11139259	2.24E-30	1.53E-29	57.58716654
MT1F	-2.028834218	3.189851716	-12.10282507	2.43E-30	1.66E-29	57.50365916
DOC2A	1.931105955	1.8051973	12.10250064	2.44E-30	1.66E-29	57.50049766
HOXD10	-1.323715445	2.226039312	-12.08993296	2.76E-30	1.88E-29	57.37806797
HYAL1	-1.134411463	3.627667154	-12.08985495	2.76E-30	1.88E-29	57.37730831
CHD3	-1.005735194	3.457504101	-12.08884961	2.79E-30	1.89E-29	57.36751799
HCP5	1.084337523	4.245070841	12.07946783	3.06E-30	2.07E-29	57.27617974
ACAT1	-1.457027311	4.653696788	-12.07379879	3.23E-30	2.19E-29	57.22100861
CP	3.174428875	4.398099032	12.05894602	3.74E-30	2.52E-29	57.07653635
DSP	-1.821904495	3.20712303	-12.05050699	4.06E-30	2.74E-29	56.99449871
TM7SF2	-1.152785247	2.574466338	-12.04919768	4.11E-30	2.77E-29	56.98177381
ADH6	-1.445440755	1.293771804	-12.0490858	4.12E-30	2.78E-29	56.98068648
EPHX2	-1.373312879	3.891422607	-12.04668645	4.21E-30	2.84E-29	56.95737004
GRAMD4	1.336037711	3.84611991	12.0418636	4.42E-30	2.97E-29	56.91051087
GJA1	1.623169922	5.389190088	12.03138039	4.89E-30	3.28E-29	56.80869507
KLK1	-2.389586216	0.741726082	-12.01988376	5.48E-30	3.66E-29	56.69709903
ANGPTL3	-1.978659599	1.405222571	-12.01733251	5.61E-30	3.76E-29	56.67234329
ADRA2C	-1.316994355	1.837038939	-12.01696967	5.63E-30	3.77E-29	56.66882278
KIT	-1.639822072	2.03140492	-12.01669615	5.65E-30	3.78E-29	56.66616896
HEY1	1.137530756	2.597469631	12.01389858	5.80E-30	3.88E-29	56.63902772
NMB	1.761721731	3.904102614	12.00191611	6.52E-30	4.35E-29	56.52282092
GOT1	-1.205251608	5.290007712	-11.99573094	6.93E-30	4.61E-29	56.46286466
FOXM1	1.022989496	1.34677406	11.99567992	6.93E-30	4.61E-29	56.46237018
ETNK2	-1.475867852	2.765974285	-11.99451276	7.01E-30	4.66E-29	56.45105841
PSTPIP1	1.004449891	1.207645876	11.99050143	7.29E-30	4.85E-29	56.41218695
EMB	1.122411286	2.195540236	11.97603469	8.40E-30	5.57E-29	56.27206453
HHLA2	2.40380997	3.374996145	11.96307858	9.53E-30	6.31E-29	56.14666228
CD5	1.094630047	1.568235656	11.96292936	9.54E-30	6.32E-29	56.14521844
TRIM14	1.128896674	3.239199614	11.96157796	9.67E-30	6.40E-29	56.1321432
LRATD2	-1.076830664	3.88039885	-11.96035093	9.78E-30	6.46E-29	56.12027196
LGR4	-1.107456809	3.90709021	-11.95632805	1.02E-29	6.71E-29	56.081357
TUBB2A	-1.001895509	2.518749858	-11.95463343	1.03E-29	6.82E-29	56.06496662
GDF6	1.64512933	1.817892784	11.93622643	1.24E-29	8.13E-29	55.88702665
RTP4	1.314279016	3.179242709	11.92727059	1.35E-29	8.83E-29	55.80051211
SPATA18	1.327786488	3.094037744	11.92640427	1.36E-29	8.90E-29	55.7921454
G6PC	-2.184001061	1.418524497	-11.91347871	1.54E-29	1.01E-28	55.66735923
BIRC5	1.036366999	1.294030125	11.91322209	1.55E-29	1.01E-28	55.66488258
PLOD2	1.442483154	4.953289063	11.91295344	1.55E-29	1.01E-28	55.66228994
CD7	1.2856019	1.629281933	11.90902759	1.61E-29	1.05E-28	55.62440652
UST	-1.108566536	1.03148339	-11.89798718	1.79E-29	1.17E-28	55.5179109
INF2	1.10969043	3.866739254	11.89773615	1.80E-29	1.17E-28	55.51549016
CDON	1.105328714	1.645390063	11.89041485	1.93E-29	1.25E-28	55.44490374
CXCR6	1.04392158	1.274222796	11.88843841	1.97E-29	1.27E-28	55.42585303
FAM193B	1.398630638	2.751576896	11.88481955	2.04E-29	1.32E-28	55.39097626
FER1L4	1.437472803	1.344569381	11.88030857	2.13E-29	1.37E-28	55.34751083
MIR210	1.532188997	1.651777036	11.87888891	2.16E-29	1.39E-28	55.33383391
ITGA4	1.137342405	2.084656971	11.87542184	2.23E-29	1.44E-28	55.30043656
NFASC	-1.115035095	1.457413092	-11.86181648	2.55E-29	1.64E-28	55.16943822
ADAMTS4	1.626533342	2.694655166	11.85022513	2.85E-29	1.83E-28	55.05790521
PLG	-2.424516985	1.255345434	-11.85014241	2.85E-29	1.83E-28	55.05710958
DYSF	1.248910051	3.974650678	11.84346841	3.04E-29	1.95E-28	54.99292281
FSCN1	1.285316413	4.410267056	11.8288135	3.51E-29	2.24E-28	54.85205926
MROCKI	1.017946617	1.38181483	11.81499488	4.01E-29	2.56E-28	54.71933376
CTF1	-1.079570643	2.075860471	-11.80545091	4.39E-29	2.80E-28	54.62772201
BTBD19	1.090107281	1.892199198	11.80520314	4.40E-29	2.80E-28	54.62534432
DNAH11	1.383104585	1.34855079	11.80303565	4.50E-29	2.86E-28	54.60454551
ST14	-1.768935152	3.532905575	-11.78279712	5.47E-29	3.46E-28	54.41045554
RGS5	2.165418041	6.6414939	11.7813445	5.54E-29	3.51E-28	54.39653276
SLC9A9	1.209403453	2.478779978	11.77450343	5.92E-29	3.74E-28	54.33097823
EPS8L1	-1.294507541	1.080609785	-11.75804746	6.94E-29	4.37E-28	54.17338672
PIPOX	-1.867329341	1.955839491	-11.74392018	7.95E-29	4.99E-28	54.03820623
PHYH	-1.074093675	4.07525309	-11.74251606	8.06E-29	5.06E-28	54.02477611
PLEKHA6	-1.005787754	3.045672221	-11.73551231	8.62E-29	5.39E-28	53.95780185
EXOC3L1	1.055174155	2.443227662	11.7348344	8.68E-29	5.42E-28	53.95132059
ATG16L2	1.180465082	1.758318382	11.71439011	1.06E-28	6.58E-28	53.75596999
VAMP5	1.065488272	5.799410297	11.71422057	1.06E-28	6.59E-28	53.75435085
RASL11A	-1.092205747	3.466904938	-11.70675707	1.14E-28	7.07E-28	53.68308922
PMEPA1	1.448085529	4.262425297	11.70629836	1.14E-28	7.10E-28	53.67871039
CXCR3	1.362998504	1.603312885	11.70543473	1.15E-28	7.16E-28	53.67046642
GUCY1B1	1.038544524	4.093118599	11.69908802	1.22E-28	7.60E-28	53.6098947
ACOX2	-1.156171636	2.047266863	-11.69897132	1.23E-28	7.60E-28	53.60878111
SOWAHB	-1.189029789	1.851783339	-11.69791232	1.24E-28	7.68E-28	53.59867632
PPFIA4	1.388310061	1.641281718	11.68877858	1.35E-28	8.37E-28	53.51154756
FRAS1	-1.195813277	1.685272941	-11.68810107	1.36E-28	8.41E-28	53.50508638
NFKB2	1.026572152	3.950412729	11.67293514	1.57E-28	9.71E-28	53.3605154
LARGE2	-1.405247239	1.928276206	-11.66163706	1.75E-28	1.08E-27	53.25289213
CDH6	1.812435849	4.18140151	11.66140729	1.76E-28	1.08E-27	53.25070411
HMGB1P43	1.11602595	1.131529684	11.66109914	1.76E-28	1.09E-27	53.24776965
PRLR	-1.27214679	1.050797248	-11.66080739	1.77E-28	1.09E-27	53.24499148
RGN	-1.175074737	2.638646442	-11.65954385	1.79E-28	1.10E-27	53.23295987
ADGRE5	1.02831679	4.015270872	11.65234419	1.92E-28	1.18E-27	53.16441949
SLAMF7	1.455001855	1.899817058	11.6496344	1.97E-28	1.21E-27	53.13862938
PLCG2	-1.246115166	2.120497072	-11.64217445	2.11E-28	1.29E-27	53.06764965
KCCAT198	1.237969393	1.421957852	11.62661482	2.45E-28	1.50E-27	52.91969618
LINC02747	2.489688872	2.329123928	11.62455219	2.50E-28	1.52E-27	52.90009242
CPVL	-1.543380046	4.411275996	-11.62299378	2.54E-28	1.55E-27	52.88528237
RGS14	1.107500902	3.372720154	11.61892354	2.64E-28	1.61E-27	52.84660759
KISS1R	2.011763801	1.857779917	11.61717061	2.68E-28	1.63E-27	52.82995411
ARPC1B	1.007268345	4.855461004	11.60979234	2.88E-28	1.75E-27	52.75987554
COL1A1	2.456811075	5.505973221	11.60826385	2.92E-28	1.77E-27	52.74536151
PCDH1	-1.086806779	3.353936437	-11.60651376	2.97E-28	1.80E-27	52.72874477
SCAMP5	-1.040148375	2.721901154	-11.60251169	3.09E-28	1.87E-27	52.69075186
TMEM45A	1.781468879	2.336394686	11.59370713	3.36E-28	2.03E-27	52.60719664
BCL2A1	1.304678444	1.853589995	11.57387074	4.06E-28	2.44E-27	52.41909726
SLC28A1	2.144608471	4.797914324	11.5727714	4.10E-28	2.47E-27	52.40867871
ADAMTS2	1.188765063	1.994114172	11.56517593	4.41E-28	2.65E-27	52.336713
GBP5	1.540224785	1.808533292	11.56445355	4.44E-28	2.66E-27	52.32987014
PPL	-1.241810722	2.491143834	-11.5582445	4.71E-28	2.82E-27	52.27106518
PHGDH	-1.628876715	2.51760177	-11.55770297	4.74E-28	2.84E-27	52.26593745
ANKZF1	1.049206153	2.85283555	11.54920899	5.13E-28	3.07E-27	52.18552724
HAPLN1	1.324130654	1.417453698	11.54418628	5.39E-28	3.22E-27	52.13799634
LINC01587	1.26239553	1.233923327	11.54021086	5.59E-28	3.34E-27	52.10038554
ISG15	1.416997164	4.825673466	11.53116574	6.10E-28	3.64E-27	52.01484195
GZMK	2.026859379	2.665644578	11.52901887	6.22E-28	3.71E-27	51.99454431
TLN2	-1.052752752	2.668076179	-11.50757279	7.63E-28	4.53E-27	51.7919148
LINGO1	1.140591072	1.966690059	11.50580306	7.76E-28	4.60E-27	51.77520459
MTMR11	1.306051978	3.407593114	11.50451498	7.86E-28	4.66E-27	51.76304323
C14orf132	-1.116392338	1.131239617	-11.48232455	9.70E-28	5.74E-27	51.55367075
ZNF37CP	1.342757123	1.375475638	11.47640281	1.03E-27	6.06E-27	51.49784136
SLCO2B1	1.361599384	3.193483317	11.46314676	1.16E-27	6.85E-27	51.37293216
TENM1	1.002102567	1.295999683	11.44209046	1.42E-27	8.34E-27	51.17471315
GLIPR1	1.054472202	2.317599342	11.42724757	1.64E-27	9.58E-27	51.03512668
MAPK8IP3	1.338329031	2.544390831	11.42660708	1.64E-27	9.63E-27	51.02910595
GPR176	1.033336935	2.651185198	11.41481159	1.84E-27	1.07E-26	50.9182652
LOC100506691	1.042641125	1.20250128	11.41027967	1.92E-27	1.12E-26	50.87569893
RNA5SP18	1.068355327	1.107978588	11.39214184	2.28E-27	1.32E-26	50.70544767
CEACAM1	-1.111258265	2.308291786	-11.38625987	2.41E-27	1.40E-26	50.65027399
ANO1	1.342270507	2.911757979	11.38296032	2.49E-27	1.44E-26	50.61933182
UBD	2.157894195	3.708511227	11.38117247	2.53E-27	1.47E-26	50.60256825
LY96	1.308898872	3.340822617	11.36866754	2.84E-27	1.65E-26	50.48536529
SH2D2A	1.142790557	1.439762116	11.36571	2.92E-27	1.69E-26	50.45765785
SIT1	1.314045692	1.686792453	11.36420699	2.97E-27	1.72E-26	50.44357878
GIMAP2	1.001514367	2.870992929	11.36050899	3.07E-27	1.77E-26	50.40894386
CTHRC1	2.029544459	2.967564679	11.35541603	3.22E-27	1.86E-26	50.361256
ICAM1	1.295898273	4.546761387	11.33990444	3.73E-27	2.15E-26	50.21609862
MYBL2	1.190605764	1.346521795	11.33916695	3.76E-27	2.16E-26	50.20920039
CD27	1.768424769	2.216915918	11.32467868	4.30E-27	2.47E-26	50.07374117
CYCS	-1.002357486	4.544152501	-11.31730195	4.61E-27	2.64E-26	50.00481504
GLIS1	1.203393291	2.042288885	11.31190616	4.85E-27	2.77E-26	49.95441666
PIGR	-3.288540276	3.602983823	-11.30889378	4.99E-27	2.85E-26	49.92628694
PCK1	-2.884735659	3.500444256	-11.30318766	5.27E-27	3.00E-26	49.87301632
CD36	1.75464083	3.408664394	11.30242155	5.31E-27	3.02E-26	49.86586542
APOD	-1.501186046	1.932630304	-11.29484397	5.70E-27	3.24E-26	49.79515354
C1orf210	-1.703771726	2.694588086	-11.29120548	5.90E-27	3.35E-26	49.76121114
OAS2	1.061965314	3.082633518	11.27734079	6.72E-27	3.81E-26	49.63193665
PLVAP	1.692868151	7.88099331	11.27038482	7.17E-27	4.06E-26	49.56711813
INSR	1.162283626	4.925475248	11.26574037	7.49E-27	4.24E-26	49.5238538
LAMC2	-1.600550064	1.590140757	-11.23457615	1.00E-26	5.65E-26	49.23385164
ALPK2	1.488245143	2.922508463	11.22056607	1.14E-26	6.42E-26	49.10365042
C4B	1.591401899	3.097845138	11.21968961	1.15E-26	6.47E-26	49.09550867
LINC00924	-1.180064952	1.538001876	-11.20826282	1.28E-26	7.19E-26	48.98939912
PGGHG	2.179067323	3.408739037	11.19385055	1.47E-26	8.19E-26	48.85566724
RGCC	1.472267226	5.955714087	11.18733161	1.56E-26	8.70E-26	48.7952149
GPR183	1.307227263	2.926043004	11.17891031	1.69E-26	9.40E-26	48.71715557
P2RY13	1.052249317	1.828551674	11.17149153	1.81E-26	1.00E-25	48.64842085
RAB29	-1.057354299	3.695648317	-11.16691608	1.89E-26	1.05E-25	48.60604444
ADAMTSL4	1.077559448	1.709026815	11.16551751	1.91E-26	1.06E-25	48.59309361
RPL36AP37	1.11178693	3.828792642	11.15850753	2.04E-26	1.13E-25	48.52819671
ADAMTS10	1.125622785	1.716959824	11.13615199	2.51E-26	1.39E-25	48.32141326
PAH	-2.343346428	1.624438003	-11.13115671	2.63E-26	1.45E-25	48.27524544
AGAP2-AS1	1.102277325	2.289351962	11.12995629	2.66E-26	1.47E-25	48.26415285
NCOA7	-1.091841821	3.328657538	-11.12704299	2.74E-26	1.51E-25	48.23723544
FLT1	1.635073914	4.952619619	11.12521846	2.78E-26	1.53E-25	48.22038018
NID1	1.302525889	5.058115604	11.12333416	2.83E-26	1.56E-25	48.20297456
MUC3A	1.087997905	1.201252308	11.12202818	2.87E-26	1.58E-25	48.19091216
BDKRB2	-1.459357309	1.776122977	-11.11678903	3.01E-26	1.65E-25	48.14253131
EXOC3L4	1.221905104	1.921817138	11.09561437	3.67E-26	2.00E-25	47.94714735
CD248	1.509560418	4.38448831	11.09251591	3.77E-26	2.06E-25	47.91857777
GJB1	-1.533921134	2.891607189	-11.08545657	4.03E-26	2.20E-25	47.85350616
MATN2	-1.19360836	2.810076368	-11.07875241	4.29E-26	2.33E-25	47.79173395
MELTF	-1.324112226	0.869309479	-11.07013214	4.64E-26	2.52E-25	47.71234298
NPY1R	-1.30075991	2.706562635	-11.04251381	6.00E-26	3.23E-25	47.45825941
SLC39A14	1.514725129	5.088582501	11.03580856	6.38E-26	3.43E-25	47.39663585
CYBA	1.154824493	5.023822487	11.02288197	7.19E-26	3.86E-25	47.27790623
GCAT	-1.031571586	2.237627388	-10.94194489	1.52E-25	8.06E-25	46.53661354
EVC	-1.23898795	3.309431955	-10.93303128	1.65E-25	8.73E-25	46.45519785
APOL2	1.071888674	4.562052804	10.90508606	2.13E-25	1.12E-24	46.20023824
MEF2C	1.000389558	3.045178288	10.90339162	2.16E-25	1.14E-24	46.18479293
WWC1	-1.007860709	3.606091139	-10.89423085	2.35E-25	1.24E-24	46.10131808
CXCL11	1.530991724	1.815266834	10.89041939	2.44E-25	1.28E-24	46.06660112
CD3G	1.016774576	1.286984149	10.88108612	2.66E-25	1.39E-24	45.98162275
CHST15	1.346439157	3.609742081	10.87683382	2.76E-25	1.45E-24	45.94292229
GBP1	1.422715904	3.932127245	10.87406295	2.83E-25	1.48E-24	45.91770991
MYO15B	1.371627339	3.082153074	10.86026311	3.21E-25	1.68E-24	45.79220817
COL27A1	1.159395795	2.367353027	10.83655338	3.99E-25	2.08E-24	45.57683222
ZNF692	1.120811401	2.271444073	10.8263977	4.38E-25	2.27E-24	45.4846764
LGI4	2.372131815	2.93547539	10.82222091	4.55E-25	2.36E-24	45.44679176
TMEM38A	-1.236897257	1.56842549	-10.81920217	4.68E-25	2.43E-24	45.41941712
ANG	1.334882626	3.710899994	10.81884301	4.70E-25	2.43E-24	45.41616054
KCNJ2	1.091911618	1.924580242	10.8040753	5.37E-25	2.78E-24	45.28232084
ZNF83	1.047669298	3.095068619	10.80024807	5.57E-25	2.87E-24	45.24765488
NPDC1	1.149563883	3.988938094	10.79178272	6.01E-25	3.10E-24	45.17100744
KCNMA1	1.200855175	1.707594921	10.78899182	6.17E-25	3.17E-24	45.14574689
LINC01843	1.037510585	1.639045786	10.76007897	8.03E-25	4.11E-24	44.88431535
LDLR	-1.105993506	1.633357894	-10.75737534	8.23E-25	4.21E-24	44.85989329
CHDH	-1.190043418	2.863209092	-10.7527141	8.58E-25	4.39E-24	44.81779775
C4A	1.604910184	3.143048165	10.74548484	9.17E-25	4.68E-24	44.752535
PKHD1	-1.328137815	2.113971962	-10.74316998	9.36E-25	4.77E-24	44.73164367
CHST13	1.390779961	2.341736782	10.73242335	1.03E-24	5.25E-24	44.63469689
NGF	1.346309006	2.583026215	10.72918762	1.06E-24	5.40E-24	44.60551976
GGH	-1.073757268	2.598213351	-10.71018984	1.26E-24	6.39E-24	44.43433451
IL2RG	1.422187218	3.323584513	10.69137433	1.50E-24	7.55E-24	44.26499519
MET	1.016732145	5.221627888	10.66910757	1.83E-24	9.23E-24	44.0648568
HAVCR2	1.786098978	3.851974021	10.66329149	1.93E-24	9.71E-24	44.01262747
TPSAB1	1.322124439	2.094932784	10.66002386	1.99E-24	9.99E-24	43.98329219
ALDH1B1	-1.195510994	3.734267817	-10.65071163	2.17E-24	1.08E-23	43.89972497
MIR155HG	1.184599471	1.355591395	10.62699162	2.68E-24	1.34E-23	43.68708894
NDRG1	1.221667005	7.534561042	10.61647903	2.95E-24	1.47E-23	43.59295351
SH2D1A	1.003547494	1.289326738	10.6028062	3.34E-24	1.66E-23	43.47061511
ATP9A	-1.076952218	2.938113748	-10.59330959	3.64E-24	1.80E-23	43.38570721
SEMA3F	1.005690511	4.388102009	10.58623599	3.87E-24	1.92E-23	43.32249707
AHSA2P	1.266630692	2.292427995	10.58069483	4.07E-24	2.01E-23	43.27300115
C5AR1	1.071223366	2.996932536	10.56556964	4.67E-24	2.30E-23	43.13798745
TLR7	1.060879857	1.557916139	10.55680933	5.05E-24	2.48E-23	43.05984994
DDAH1	-1.084726457	4.760486632	-10.55341415	5.21E-24	2.56E-23	43.02957866
ACAN	1.356056276	1.849337022	10.52563799	6.68E-24	3.27E-23	42.78217959
OR7E47P	1.165791963	1.614846896	10.5167999	7.23E-24	3.53E-23	42.70355398
MPEG1	1.285081629	3.587552051	10.49348015	8.91E-24	4.34E-23	42.49631527
SLC6A8	1.438856366	5.794560723	10.48674739	9.47E-24	4.60E-23	42.43654144
MEST	-1.277726154	1.901079718	-10.45623312	1.24E-23	6.02E-23	42.16596702
PARM1	-1.203973489	3.855516372	-10.44952727	1.32E-23	6.37E-23	42.10657853
LHFPL3-AS2	-1.424585466	1.955950603	-10.44331014	1.40E-23	6.73E-23	42.0515418
PTGDS	-2.054354311	2.5482579	-10.43738287	1.47E-23	7.09E-23	41.99909226
HRH2	1.669699273	2.159396669	10.43244055	1.54E-23	7.39E-23	41.95537414
GPR34	1.308126713	2.811645406	10.43221801	1.54E-23	7.40E-23	41.95340594
SORL1	-1.167833743	3.092971631	-10.42855645	1.59E-23	7.64E-23	41.92102677
TSPAN18	1.298232098	4.060501787	10.41992695	1.72E-23	8.23E-23	41.84474727
CYP1B1	-1.634380227	2.860784246	-10.40806042	1.91E-23	9.14E-23	41.73992613
NRP1	1.059207717	5.088826352	10.39232723	2.20E-23	1.05E-22	41.60107756
TLR3	1.206491486	3.677992656	10.39152528	2.21E-23	1.06E-22	41.59400414
EGFR	1.178252743	4.424036057	10.37755194	2.51E-23	1.19E-22	41.47081586
CLDN7	-1.601680542	3.578128223	-10.37648629	2.53E-23	1.20E-22	41.46142587
HLA-DQB1-AS1	1.273362272	2.002994585	10.37485628	2.57E-23	1.22E-22	41.44706427
CA4	-1.614195594	1.888281865	-10.36213366	2.87E-23	1.36E-22	41.33502307
TRIB1	-1.030468752	3.600723834	-10.33551616	3.64E-23	1.72E-22	41.10092763
SLC17A4	2.085832473	2.646381242	10.32831276	3.88E-23	1.83E-22	41.0376476
PDGFD	1.431636436	4.081056883	10.32190766	4.11E-23	1.93E-22	40.9814063
NOTCH4	1.222697228	3.430117686	10.31724676	4.28E-23	2.01E-22	40.94049566
CXCL12	-1.41758733	3.818950537	-10.30676821	4.69E-23	2.20E-22	40.84856825
CD8B	1.428259442	1.677749218	10.29834568	5.06E-23	2.37E-22	40.77472565
ORAOV1P1	1.077874758	1.432224015	10.29439139	5.24E-23	2.45E-22	40.74007189
TOX	-1.049715892	1.418078443	-10.29299929	5.30E-23	2.48E-22	40.72787433
MIR1270	1.417104187	1.680847432	10.29250889	5.33E-23	2.49E-22	40.72357771
SELP	-1.032026544	1.996036014	-10.29206651	5.35E-23	2.50E-22	40.71970197
CRYL1	-1.08381758	5.96173523	-10.28780471	5.55E-23	2.59E-22	40.68236971
CYBB	1.54113977	3.804970363	10.28238556	5.82E-23	2.71E-22	40.63491497
TRAC	1.546555466	3.712444309	10.27146668	6.41E-23	2.98E-22	40.53935323
SCRN1	-1.235180414	3.72022094	-10.26838373	6.59E-23	3.06E-22	40.5123842
EFNA1	1.06292318	5.343143513	10.26770407	6.63E-23	3.08E-22	40.50643948
LRRC75B	1.195428496	3.236868661	10.25862294	7.18E-23	3.33E-22	40.42703638
NRARP	1.166126053	2.775491373	10.25405184	7.48E-23	3.47E-22	40.38708658
EOMES	1.078175295	1.173250905	10.24689546	7.96E-23	3.69E-22	40.32456739
FYB1	1.210408005	2.771697224	10.24306154	8.24E-23	3.81E-22	40.29108638
ADRA1B	1.046668156	2.421059277	10.24235413	8.29E-23	3.84E-22	40.28490966
F2RL3	1.570086529	2.691338806	10.23069663	9.19E-23	4.25E-22	40.18316558
CYP3A5	1.303185852	2.072631332	10.22739922	9.46E-23	4.37E-22	40.15440133
APCDD1L	-1.177644103	0.737277563	-10.22448691	9.70E-23	4.47E-22	40.12900185
CYP4F3	-1.285238685	0.847621526	-10.22269312	9.86E-23	4.54E-22	40.11335991
FN1	1.578819217	6.113756941	10.22017012	1.01E-22	4.64E-22	40.09136266
FSTL1	1.245287091	5.541482699	10.21956796	1.01E-22	4.66E-22	40.08611318
TRBJ2-3	1.026671871	1.11717103	10.2159278	1.05E-22	4.81E-22	40.05438371
ADSS1	1.643789449	3.145335446	10.1812796	1.42E-22	6.48E-22	39.75277199
TMEM200A	1.167527224	2.872638856	10.1762336	1.48E-22	6.76E-22	39.7089071
TGFBI	2.689427085	5.809548675	10.17398729	1.51E-22	6.89E-22	39.68938479
PC	-1.107516865	2.477031641	-10.16775166	1.60E-22	7.27E-22	39.63520814
SIRPG	1.094500963	1.209438855	10.11440303	2.55E-22	1.15E-21	39.17266374
LINC01235	1.4287016	1.664621772	10.08621402	3.26E-22	1.47E-21	38.92895626
AVPR1B	1.033207318	1.086260009	10.07846492	3.48E-22	1.57E-21	38.86204639
SNORD99	1.57452938	1.947939971	10.07271033	3.66E-22	1.64E-21	38.81238181
HIGD1B	1.20700314	2.442601407	10.04569237	4.63E-22	2.07E-21	38.57947544
CD82	-1.205785525	3.173469807	-10.03995889	4.87E-22	2.17E-21	38.53010777
LIX1	-1.348061144	0.916001907	-10.02649929	5.47E-22	2.43E-21	38.41429408
RNF152	-1.202160767	3.070710928	-10.0246506	5.56E-22	2.47E-21	38.3983956
LOC101929240	1.18133248	2.271806184	10.02374604	5.60E-22	2.49E-21	38.3906172
RDH12	-1.001687504	0.767496768	-10.02093127	5.74E-22	2.55E-21	38.36641616
CDH13	1.187828445	2.939047196	10.01986501	5.80E-22	2.57E-21	38.35724987
SMTNL2	-1.367073263	2.789294182	-10.00992344	6.32E-22	2.79E-21	38.27181884
UGT3A1	-1.781211487	1.986228223	-10.00053567	6.85E-22	3.03E-21	38.19120249
LCAT	1.046696181	2.128974361	9.99524734	7.17E-22	3.16E-21	38.1458134
HEYL	1.3694058	4.002628357	9.987636616	7.66E-22	3.37E-21	38.08052165
FLRT3	-1.632123152	2.576939474	-9.981759744	8.06E-22	3.54E-21	38.03012884
METRNL	-1.002817303	3.291323639	-9.970639841	8.88E-22	3.90E-21	37.93483641
CARD11	1.152428855	1.827877091	9.968894547	9.01E-22	3.95E-21	37.91988696
LPIN3	1.095448147	3.037737634	9.966011691	9.24E-22	4.05E-21	37.89519774
F3	-1.371231639	1.732935743	-9.963324533	9.46E-22	4.15E-21	37.87218912
HAGLR	-1.069233715	2.130172357	-9.9582893	9.88E-22	4.33E-21	37.82908725
TMEM246-AS1	-1.036702672	0.892664798	-9.955181422	1.01E-21	4.44E-21	37.80249145
BEX4	-1.017711423	4.977884804	-9.91066091	1.49E-21	6.46E-21	37.42216
NRBP2	1.048040438	3.182767152	9.90353107	1.58E-21	6.86E-21	37.36136488
SORCS2	-1.427853017	1.47315947	-9.899855265	1.63E-21	7.08E-21	37.33003412
QPRT	-1.429916148	3.864032673	-9.888915383	1.80E-21	7.75E-21	37.23683753
APOLD1	1.675014863	4.531900199	9.885404107	1.85E-21	7.99E-21	37.2069408
PROM1	-2.260427477	2.351357361	-9.884051794	1.87E-21	8.08E-21	37.19542859
PLA1A	1.236445767	4.03552879	9.873686979	2.05E-21	8.82E-21	37.10723084
AGER	1.017378842	1.675872052	9.863861354	2.23E-21	9.57E-21	37.02368289
SNORD63B	1.292300533	2.007851833	9.851622538	2.47E-21	1.06E-20	36.91969946
FZD1	1.076524363	4.316467634	9.84555369	2.61E-21	1.11E-20	36.86817191
CCL4L2	1.43674264	2.125184103	9.842783289	2.67E-21	1.14E-20	36.84465746
BST2	1.176751394	6.670798971	9.809285503	3.55E-21	1.51E-20	36.56071593
SCN4B	1.238102573	2.469189005	9.801503378	3.80E-21	1.61E-20	36.4948517
IGF2BP2	-1.082920695	0.945007531	-9.798035448	3.91E-21	1.66E-20	36.46551299
SLPI	-3.026316008	3.097448211	-9.796579424	3.96E-21	1.68E-20	36.45319726
SLC17A9	1.004010507	1.137185769	9.792790399	4.09E-21	1.73E-20	36.42115415
KL	-1.609694493	3.947980889	-9.788991777	4.23E-21	1.79E-20	36.3890389
C5orf46	2.298007074	2.113521315	9.751956365	5.79E-21	2.44E-20	36.07639939
PROS1	1.216060581	4.827996332	9.712211823	8.12E-21	3.40E-20	35.74185002
TNFAIP2	1.134660687	3.99860874	9.689623725	9.84E-21	4.10E-20	35.55215904
MIR140	1.480243697	2.022954814	9.68656959	1.01E-20	4.21E-20	35.52653569
WFDC2	-2.119876033	4.530106238	-9.67327183	1.13E-20	4.69E-20	35.41503998
SLC2A5	1.713219722	3.494759373	9.656434349	1.30E-20	5.39E-20	35.27402606
SNORD104	1.45647518	2.410428592	9.645992484	1.42E-20	5.88E-20	35.18666579
LINC02294	-1.483540909	1.205786086	-9.636493231	1.54E-20	6.36E-20	35.10725189
SCGN	2.518444805	3.141799012	9.633131989	1.59E-20	6.54E-20	35.0791656
ACE	1.010882025	2.324074665	9.621226053	1.75E-20	7.21E-20	34.97973828
CCDC8	-1.497958002	2.287258145	-9.617646342	1.81E-20	7.42E-20	34.94986149
FSTL3	1.480729151	4.555778238	9.613008672	1.88E-20	7.70E-20	34.91116697
KCNK3	1.783807409	3.088811601	9.601958201	2.06E-20	8.43E-20	34.8190223
RFLNB	1.091600983	3.677231305	9.60097493	2.08E-20	8.50E-20	34.81082705
LY6E	1.513265131	6.142904906	9.582091628	2.44E-20	9.92E-20	34.65356025
MASP1	1.137184198	1.890050016	9.581408542	2.45E-20	9.97E-20	34.64787554
C2	1.571671623	2.523354405	9.580025977	2.48E-20	1.01E-19	34.6363706
GABRE	1.151420532	1.464344392	9.564744372	2.82E-20	1.14E-19	34.50928697
CD163	1.504915193	3.464102594	9.555206555	3.06E-20	1.24E-19	34.4300451
CCL18	2.045703357	2.053992256	9.547833131	3.25E-20	1.32E-19	34.36882531
AIF1	1.085685204	4.617027769	9.542134011	3.41E-20	1.38E-19	34.32153076
FOXI2	-1.053973552	0.459459122	-9.540967462	3.44E-20	1.39E-19	34.31185264
MUC13	-1.199646683	0.78512882	-9.511660118	4.40E-20	1.77E-19	34.06899472
PLAUR	1.029399584	2.242701391	9.505097328	4.65E-20	1.87E-19	34.01468722
CCNL2	1.256097167	3.360378296	9.501140363	4.80E-20	1.93E-19	33.98195648
CCN2	-1.426238621	6.076562187	-9.497880455	4.94E-20	1.98E-19	33.95499914
FOXJ3	1.181722191	4.231745219	9.480191744	5.72E-20	2.29E-19	33.80884427
MAF	1.038550836	4.566864381	9.476080568	5.92E-20	2.36E-19	33.77490413
CEBPB	1.13524851	4.169877295	9.475765959	5.94E-20	2.37E-19	33.7723073
ANGPTL2	1.228464421	4.241184664	9.47002702	6.23E-20	2.48E-19	33.72494843
TST	-1.058080421	4.17941896	-9.458601845	6.85E-20	2.72E-19	33.63072893
APOH	-1.379982693	0.906389378	-9.458541598	6.85E-20	2.72E-19	33.63023232
RPL19P9	1.075233713	2.281130735	9.450932219	7.30E-20	2.89E-19	33.56752746
CREB3L3	1.698223064	2.229491428	9.448655301	7.44E-20	2.95E-19	33.54877187
VCAN	1.680912179	3.890758784	9.433255846	8.46E-20	3.34E-19	33.42201045
NGFR	1.312491713	2.659370646	9.414584499	9.88E-20	3.88E-19	33.26852233
TNFRSF11B	-1.357368818	3.587474327	-9.413012273	1.00E-19	3.93E-19	33.25560814
FGL2	-1.153102255	4.452897129	-9.412711968	1.00E-19	3.94E-19	33.25314163
TPSB2	1.295764732	2.119451005	9.408198922	1.04E-19	4.09E-19	33.21608148
RCN3	1.10373048	3.225350392	9.406317949	1.06E-19	4.15E-19	33.20063924
HS3ST2	1.172981833	1.145144602	9.3869758	1.24E-19	4.84E-19	33.04197921
ARL4C	1.38683792	4.011835427	9.375228794	1.37E-19	5.33E-19	32.94573947
SPARCL1	1.421207363	6.757805681	9.374035196	1.38E-19	5.38E-19	32.93596571
SPRY4	1.047310413	4.168162514	9.365952833	1.48E-19	5.74E-19	32.86980777
VWA1	1.080759996	4.749098984	9.365492736	1.48E-19	5.76E-19	32.86604293
BEX2	-1.404361702	3.583705456	-9.330796021	1.98E-19	7.63E-19	32.58252851
CKMT2	-1.541390538	1.39146555	-9.322123568	2.12E-19	8.18E-19	32.51178687
BTNL9	1.440303257	2.978910822	9.30278532	2.49E-19	9.56E-19	32.35422106
NAPSB	1.268757981	2.740528642	9.295901934	2.63E-19	1.01E-18	32.29819517
SLIT2	-1.040830806	1.156598726	-9.29220737	2.71E-19	1.04E-18	32.26813684
LMNTD2-AS1	1.378237274	1.57889758	9.291046169	2.74E-19	1.05E-18	32.25869136
IFI27	1.153685329	4.604751725	9.290931772	2.74E-19	1.05E-18	32.25776088
DDX39B	1.126632782	3.169762541	9.278813959	3.03E-19	1.16E-18	32.15924549
CTSL3P	1.206567237	1.492692633	9.271907671	3.21E-19	1.22E-18	32.1031419
KLHDC7A	-1.116747234	3.257595099	-9.270081209	3.26E-19	1.24E-18	32.08830979
SPOCK2	-1.018951257	4.294732219	-9.25649211	3.64E-19	1.38E-18	31.97802591
FOLR2	1.246304638	3.685393406	9.25237743	3.76E-19	1.43E-18	31.94465673
TRBV20-1	1.094266964	1.557139932	9.245484467	3.98E-19	1.51E-18	31.88878124
TEX11	1.059267005	1.084700481	9.226103201	4.67E-19	1.76E-18	31.73184132
LAG3	1.288384821	1.503075024	9.220580697	4.88E-19	1.84E-18	31.68716818
SDC1	-1.295085153	5.48229879	-9.213590644	5.17E-19	1.95E-18	31.63065249
HLA-DRB6	1.430232397	4.671831898	9.212096092	5.23E-19	1.97E-18	31.61857299
GIMAP7	1.056987494	4.675935034	9.210211765	5.31E-19	2.00E-18	31.60334529
MMP9	1.783163263	2.296966552	9.200394655	5.76E-19	2.16E-18	31.52404883
CDH4	1.478713205	1.592062419	9.195154145	6.01E-19	2.25E-18	31.48174537
IRX3	1.325396662	4.183421027	9.189494325	6.29E-19	2.36E-18	31.4360775
MYEOV	1.882151334	1.730432585	9.181251693	6.73E-19	2.52E-18	31.36960741
KCNJ15	-1.499891215	3.638770956	-9.144782422	9.06E-19	3.37E-18	31.07605324
RRAD	1.515540089	4.65089641	9.140822442	9.35E-19	3.47E-18	31.04423112
SNORD14A	1.082304647	1.726888034	9.13808441	9.56E-19	3.55E-18	31.02223457
VWCE	1.147452571	1.470745314	9.131171112	1.01E-18	3.75E-18	30.96671738
LUM	-2.205049238	3.762972577	-9.130668198	1.02E-18	3.76E-18	30.96267997
IFI44L	1.003066278	2.276530951	9.121262295	1.10E-18	4.06E-18	30.88720017
CKB	-1.471875374	4.902031312	-9.093950057	1.37E-18	5.03E-18	30.66836111
PTHLH	2.131796578	2.107757745	9.083076748	1.49E-18	5.48E-18	30.58137738
GLB1L	1.001566483	3.734625916	9.0712227	1.64E-18	6.03E-18	30.48663804
CLRN3	1.780647587	4.539374274	9.070466558	1.65E-18	6.06E-18	30.48059802
LOC102723544	1.37907385	2.568081656	9.066013702	1.71E-18	6.28E-18	30.44503666
TGM2	1.243453175	5.577803254	9.052877937	1.91E-18	6.96E-18	30.34020928
ADGRA2	1.024395418	3.166540484	9.03949729	2.12E-18	7.73E-18	30.23354656
ATP11A	1.148039036	4.125523896	9.034334604	2.21E-18	8.05E-18	30.19242475
TRBV7-9	1.095768493	1.365860316	9.028989556	2.31E-18	8.39E-18	30.14986924
SPRY1	1.131237633	4.585889656	9.025571524	2.37E-18	8.62E-18	30.12266605
VCAM1	1.634185308	5.997388812	9.022117749	2.44E-18	8.86E-18	30.09518637
COL15A1	1.304099544	3.961337893	9.018290433	2.52E-18	9.13E-18	30.064744
GPC4	-1.140160687	3.502974254	-9.011958268	2.65E-18	9.59E-18	30.01439975
LCN2	-1.35620131	0.756601405	-9.008082508	2.73E-18	9.89E-18	29.9835986
CPN2	-1.455971474	0.796074808	-8.978321812	3.47E-18	1.25E-17	29.74742361
CLMP	-1.052876001	0.78805167	-8.976398392	3.52E-18	1.27E-17	29.73218026
LINC01426	1.291659358	1.718894267	8.972744897	3.63E-18	1.30E-17	29.70323273
EMCN	-1.289438243	3.69475884	-8.956382368	4.14E-18	1.48E-17	29.573699
CCL3	1.157120717	2.179708572	8.940180202	4.71E-18	1.68E-17	29.44561308
VSIG4	1.309134554	3.611142594	8.939303517	4.74E-18	1.69E-17	29.43868752
CD44	1.071194449	3.763100249	8.934369745	4.93E-18	1.76E-17	29.39972189
MUC20	-1.453590194	2.386456138	-8.91845537	5.60E-18	1.99E-17	29.27414669
RHEX	1.372967805	3.522512322	8.917216266	5.66E-18	2.01E-17	29.26437652
MIR4664	-1.028729264	2.210917352	-8.903001528	6.34E-18	2.24E-17	29.15236976
FOXQ1	-1.058783554	2.147095942	-8.899438743	6.52E-18	2.30E-17	29.12431785
TRBJ2-7	1.023498987	1.262206278	8.895466305	6.73E-18	2.37E-17	29.09305067
C1QL1	2.184056924	3.079412166	8.881848693	7.50E-18	2.63E-17	28.98594745
BEX5	-1.089229849	2.599197142	-8.877174114	7.78E-18	2.73E-17	28.94921071
APOL1	1.459280516	5.782692132	8.876724338	7.81E-18	2.74E-17	28.94567677
C19orf33	1.755036282	4.571933774	8.876589869	7.82E-18	2.74E-17	28.94462027
SPNS2	-1.050577513	4.195515183	-8.873105292	8.04E-18	2.82E-17	28.91724662
ADAMDEC1	1.147946737	1.162574097	8.872275957	8.09E-18	2.84E-17	28.91073287
CPA3	1.237971552	2.351613725	8.859575761	8.95E-18	3.13E-17	28.8110416
TSPAN1	-1.94911483	5.355132208	-8.852192422	9.49E-18	3.31E-17	28.75313598
ACTG2	1.398023936	2.43678929	8.851101284	9.57E-18	3.34E-17	28.74458162
GOLM1	-1.055207398	4.902645661	-8.83281193	1.11E-17	3.85E-17	28.60131671
PODXL	-1.236844322	5.417161339	-8.819278327	1.23E-17	4.27E-17	28.49545181
SERPINE1	1.84944109	5.643262862	8.795178443	1.49E-17	5.14E-17	28.30724374
PECAM1	1.051106883	6.132595203	8.786141646	1.60E-17	5.51E-17	28.23677343
C16orf74	1.220442688	1.60350757	8.764365666	1.90E-17	6.53E-17	28.06719119
CCDC85B	1.038933553	3.404142869	8.752912172	2.08E-17	7.13E-17	27.97812687
COL5A1	1.355529639	2.891437714	8.749453497	2.14E-17	7.32E-17	27.95124936
PREX2	1.084228663	2.06405175	8.744246226	2.23E-17	7.62E-17	27.91079896
BIRC7	1.846208309	1.719573193	8.727238438	2.54E-17	8.68E-17	27.77881146
FPR1	1.063211281	2.21109506	8.710952953	2.89E-17	9.83E-17	27.65261618
MYL3	-1.2775438	1.937989923	-8.681470471	3.64E-17	1.23E-16	27.42462397
OSTM1-AS1	1.102118386	0.97602332	8.681262047	3.65E-17	1.23E-16	27.42301434
TMEM125	-1.088688815	2.380624663	-8.656855149	4.41E-17	1.49E-16	27.23473082
HAVCR1	1.867810315	3.749460191	8.643012817	4.91E-17	1.66E-16	27.12812963
RARRES2	1.323526543	6.40663147	8.640227669	5.02E-17	1.69E-16	27.106697
SPON2	1.40423573	3.17248713	8.639980279	5.03E-17	1.69E-16	27.10479351
SLC22A6	-2.361435856	2.517685874	-8.636802738	5.16E-17	1.74E-16	27.0803484
TGFA	1.264772102	4.544477856	8.629928669	5.44E-17	1.83E-16	27.02748956
H3C10	1.036734943	1.378152397	8.621897474	5.79E-17	1.94E-16	26.96577449
EMX2OS	-1.102214189	3.174721394	-8.611618789	6.27E-17	2.10E-16	26.88685419
CYP24A1	-1.386653203	1.111597171	-8.60935311	6.39E-17	2.14E-16	26.86946808
CX3CR1	1.184646895	2.352535302	8.605417342	6.58E-17	2.20E-16	26.83927471
CAPN6	-1.644099476	1.906429178	-8.602648663	6.73E-17	2.25E-16	26.81804117
PDCD1	1.071700672	1.25095092	8.601288094	6.80E-17	2.27E-16	26.80760866
TMEM92	1.154565343	1.370764218	8.594217319	7.18E-17	2.39E-16	26.75341243
GDF15	-1.293168015	4.766288092	-8.586869608	7.60E-17	2.53E-16	26.69713046
S100A8	1.162644976	2.907263939	8.564439593	9.05E-17	3.00E-16	26.5255541
CSDC2	-1.482280902	1.595187283	-8.531475227	1.17E-16	3.85E-16	26.2740343
MIR647	1.276189369	2.273725655	8.525275734	1.22E-16	4.03E-16	26.22681685
GJA4	1.136066559	4.789715036	8.521571542	1.26E-16	4.14E-16	26.19861731
GACAT2	1.120780354	1.090303012	8.51128272	1.36E-16	4.47E-16	26.12034032
NAPSA	-1.563368921	2.38227115	-8.466430648	1.92E-16	6.28E-16	25.77997602
LENG8	1.159130205	4.107539152	8.464600334	1.95E-16	6.36E-16	25.76611656
SCGB1D2	-1.130056716	1.5035805	-8.454533735	2.11E-16	6.85E-16	25.68993271
RPS2P5	1.007921687	4.961901753	8.438444111	2.38E-16	7.73E-16	25.56831508
COL14A1	-1.231509754	2.612005799	-8.433304477	2.48E-16	8.04E-16	25.52950431
APOC3	-1.051050023	0.48769201	-8.416723707	2.82E-16	9.10E-16	25.40442568
PBLD	-1.152589933	3.941100107	-8.384925725	3.59E-16	1.15E-15	25.16509875
SLC16A12	-1.70830388	3.927718299	-8.367695913	4.09E-16	1.31E-15	25.03571827
PABPC1L	1.098163004	1.839576527	8.354760651	4.51E-16	1.44E-15	24.93872454
MCHR1	1.429808888	1.365846571	8.348205337	4.74E-16	1.51E-15	24.88961559
SPINK1	-1.547201829	1.533993973	-8.31932054	5.90E-16	1.87E-15	24.67359021
RNU1-14P	1.52104058	2.678195338	8.305833893	6.54E-16	2.07E-15	24.57292905
COL1A2	1.446993862	5.509005114	8.302712141	6.69E-16	2.12E-15	24.54964752
CLDN4	-1.076026241	4.262511469	-8.282901742	7.77E-16	2.45E-15	24.40206695
CDH5	1.000478295	4.512271209	8.235285386	1.11E-15	3.48E-15	24.04849027
EGFR-AS1	1.508194536	1.471605019	8.233857021	1.12E-15	3.51E-15	24.037909
LINC02384	1.277674673	1.839040025	8.220385723	1.24E-15	3.88E-15	23.93818634
IL7R	1.035720124	2.146086349	8.215689073	1.29E-15	4.02E-15	23.90344954
NUPR1	1.046526274	4.270380286	8.176413897	1.73E-15	5.35E-15	23.61358857
APLNR	1.329595337	3.749312236	8.154284919	2.04E-15	6.28E-15	23.45076066
CXCL13	1.389383797	1.460536365	8.150788487	2.09E-15	6.44E-15	23.4250658
EDN1	1.383483596	4.446327479	8.147751143	2.14E-15	6.58E-15	23.40275189
GALNT17	-1.048808203	0.593693067	-8.138729835	2.29E-15	7.02E-15	23.33651598
HLA-DRB5	1.213882235	7.136663963	8.12619705	2.51E-15	7.69E-15	23.24459594
SPSB1	1.005922703	3.486395694	8.124238617	2.55E-15	7.80E-15	23.23024235
CCL20	1.800885651	2.674745226	8.082243211	3.48E-15	1.06E-14	22.92312179
MXRA5	-1.149045525	2.36623427	-8.075330451	3.66E-15	1.11E-14	22.87269013
HAO2	-1.843512231	3.046413863	-8.053470957	4.31E-15	1.30E-14	22.71344403
POSTN	1.490006509	3.68958976	8.042268539	4.68E-15	1.41E-14	22.63196937
TMEM174	-1.860419141	2.474769648	-8.026105845	5.27E-15	1.58E-14	22.51458004
GATM	-1.498021469	5.319888101	-8.019484537	5.53E-15	1.66E-14	22.46654462
GOLGA8A	1.139454763	1.564152168	8.017498944	5.61E-15	1.68E-14	22.45214604
SYNPO	1.007672381	5.205782042	8.014380568	5.74E-15	1.72E-14	22.42953885
AKR7A3	-1.288153288	3.069709739	-8.013279052	5.79E-15	1.73E-14	22.42155493
FHL1	1.291177469	5.099811625	8.00678401	6.07E-15	1.81E-14	22.37449606
CLEC14A	1.075669423	4.858245301	7.971682772	7.86E-15	2.34E-14	22.12070914
NOTCH3	1.058014495	4.786641285	7.952995596	9.01E-15	2.67E-14	21.9859663
PODXL2	-1.044676918	1.877900616	-7.942427167	9.73E-15	2.88E-14	21.90987665
PTGES	-1.206478693	1.902114774	-7.913682223	1.20E-14	3.54E-14	21.70333646
SPINK13	1.425230465	1.547268745	7.909722148	1.24E-14	3.64E-14	21.67492988
MIR570	1.118983328	2.804858723	7.894299778	1.38E-14	4.06E-14	21.56441156
ENPEP	1.373644267	5.320136099	7.876666162	1.57E-14	4.59E-14	21.43826206
CFD	1.07522226	3.21945553	7.846820245	1.95E-14	5.68E-14	21.22526986
MAOA	-1.145733606	4.087413023	-7.838861732	2.06E-14	6.01E-14	21.168586
FOLR1	-1.32070641	4.919630101	-7.786761385	3.01E-14	8.66E-14	20.79866501
CDH2	1.022532708	4.090160136	7.780681977	3.14E-14	9.04E-14	20.75563149
CCL28	1.034593166	2.562113574	7.777517094	3.21E-14	9.24E-14	20.73323952
SCG2	1.070807888	1.20073576	7.694027882	5.84E-14	1.66E-13	20.14523782
CDHR1	1.219781535	1.32428056	7.692996564	5.88E-14	1.67E-13	20.13800695
AGMAT	-1.467013555	3.496046238	-7.671969144	6.83E-14	1.93E-13	19.99075138
IGF2	-1.67875822	2.252968227	-7.581086461	1.30E-13	3.62E-13	19.35811619
PRELP	-1.306569498	2.616470788	-7.572287433	1.38E-13	3.85E-13	19.29719637
SLC6A19	-1.983437191	2.174039901	-7.544361452	1.68E-13	4.66E-13	19.10423907
MT1X	-1.528903509	4.161041316	-7.53232226	1.83E-13	5.05E-13	19.02123507
BEX1	-1.329855443	1.339828565	-7.456670197	3.10E-13	8.49E-13	18.50216938
IL20RB	1.677705706	1.680436202	7.433927198	3.63E-13	9.89E-13	18.34697562
UPK1B	-1.062525243	0.953486923	-7.415477824	4.12E-13	1.12E-12	18.22137055
USH1C	1.262699511	4.507981544	7.41418319	4.16E-13	1.13E-12	18.21256632
METTL7B	1.152714387	4.401062146	7.404455542	4.45E-13	1.21E-12	18.14645387
HSPB6	-1.198072738	2.346933816	-7.382558712	5.17E-13	1.40E-12	17.99790021
SLC22A12	-1.955963324	2.784699839	-7.351374443	6.41E-13	1.72E-12	17.78697204
ACSM5	1.016281082	3.114148243	7.32331373	7.77E-13	2.08E-12	17.5978092
MT1M	-1.030410567	1.530983614	-7.317106073	8.11E-13	2.16E-12	17.55604389
TMEM176A	1.14336513	6.827301361	7.290156107	9.75E-13	2.59E-12	17.37506756
GUCA2B	1.142512482	1.080934488	7.265410058	1.15E-12	3.05E-12	17.20938409
FBXL16	1.144187678	3.227024714	7.251386197	1.27E-12	3.35E-12	17.11569926
MFAP4	-1.578928631	3.37697965	-7.240474518	1.37E-12	3.59E-12	17.04291016
ACTA2	1.030906339	6.662292685	7.137872512	2.73E-12	7.03E-12	16.36299129
CES3	1.381246015	3.024424097	7.129307825	2.89E-12	7.44E-12	16.3066052
C10orf99	1.833314894	1.798529581	7.0445754	5.09E-12	1.29E-11	15.75185113
SPX	-1.21527911	2.839746577	-7.018436244	6.05E-12	1.52E-11	15.58184933
IGFBP5	-1.16921448	7.252909986	-7.003055189	6.70E-12	1.68E-11	15.48206596
COL3A1	1.218878671	6.01763584	6.962425834	8.76E-12	2.18E-11	15.21938146
FCN3	1.046235624	3.119945178	6.869901345	1.60E-11	3.93E-11	14.62603744
LINC02274	1.188002945	3.124877316	6.853447126	1.78E-11	4.37E-11	14.52122943
CLEC18B	1.131647184	2.493595164	6.801746412	2.49E-11	6.06E-11	14.1933132
AQP1	-1.260145386	7.31913955	-6.788680489	2.71E-11	6.58E-11	14.1107784
CYP4A22	-1.106925769	1.250721188	-6.78761631	2.73E-11	6.62E-11	14.1040622
ALDH1L1	-1.067646332	2.712647791	-6.741822607	3.66E-11	8.83E-11	13.81590739
ABO	-1.074200215	2.147342564	-6.741580543	3.67E-11	8.84E-11	13.81438866
MT1E	-1.433266859	4.529222786	-6.727531528	4.01E-11	9.65E-11	13.72632473
LTF	-1.627821117	2.186024438	-6.652744596	6.46E-11	1.54E-10	13.26019926
BAIAP2L2	1.033406132	3.156078055	6.63999622	7.00E-11	1.66E-10	13.18119076
IGHA1	1.889284482	6.573585545	6.623315526	7.78E-11	1.84E-10	13.07800932
MMP7	-1.763435915	4.280097504	-6.558675458	1.17E-10	2.73E-10	12.68028811
AGT	1.230184458	4.92204626	6.540990576	1.30E-10	3.04E-10	12.57206439
SMIM32	-1.258614087	2.141987711	-6.523016124	1.46E-10	3.39E-10	12.46232843
ATF3	-1.111213103	3.849212571	-6.449030522	2.31E-10	5.30E-10	12.01340257
SPOCK1	-1.309287573	2.915361908	-6.446669138	2.34E-10	5.38E-10	11.99914768
MAP7D2	1.226038058	2.164309413	6.426744431	2.65E-10	6.06E-10	11.87904999
PRIMA1	1.396574219	2.241258071	6.396125272	3.20E-10	7.28E-10	11.69512268
FCAMR	-1.038209555	1.640399447	-6.37853049	3.56E-10	8.08E-10	11.58977887
AOX1	-1.254054698	3.279374679	-6.306557182	5.52E-10	1.24E-09	11.16150179
CRABP2	-1.039528523	1.682716829	-6.299065847	5.77E-10	1.29E-09	11.11716915
ALDH8A1	-1.310533301	3.385326188	-6.279884638	6.48E-10	1.45E-09	11.00386813
C1QL4	1.05857427	1.386296496	6.241057398	8.19E-10	1.82E-09	10.77544877
ANXA13	1.023429573	2.053434091	6.22681592	8.92E-10	1.98E-09	10.6919786
DES	-1.29943962	1.749376693	-6.20317374	1.03E-09	2.27E-09	10.55378064
G0S2	-1.128165306	4.325729405	-6.184501333	1.15E-09	2.53E-09	10.44496001
IGLC2	1.773099411	5.274557901	6.172758723	1.23E-09	2.71E-09	10.37667343
SLC17A3	1.755747145	4.683467865	6.168544403	1.26E-09	2.78E-09	10.35219386
TUBA3D	1.288741883	1.327739193	6.159279281	1.33E-09	2.93E-09	10.29842768
REG1A	1.792931836	2.963323362	6.132028069	1.57E-09	3.43E-09	10.14070007
STAC2	-1.274837133	1.182949673	-6.103345699	1.86E-09	4.05E-09	9.975356004
MGARP	1.115117993	1.65205851	6.098598412	1.91E-09	4.16E-09	9.948055575
ALKAL2	1.019339961	2.423658014	6.049908409	2.54E-09	5.50E-09	9.669136634
IGHA2	1.553056113	3.948489945	6.045276468	2.61E-09	5.64E-09	9.642705819
IGKC	1.802906737	5.943355361	5.935156303	4.95E-09	1.05E-08	9.019628789
IGLC3	1.724464983	4.546177573	5.923652044	5.29E-09	1.12E-08	8.955123257
ENPP2	1.091296802	5.286945779	5.92256551	5.32E-09	1.13E-08	8.949036709
CDHR5	1.368899396	4.651544389	5.915773584	5.54E-09	1.17E-08	8.911012207
IGHM	1.600039679	4.229631033	5.909902733	5.73E-09	1.21E-08	8.878175632
SMIM24	-1.225384921	5.649124076	-5.886446591	6.55E-09	1.38E-08	8.747271661
FRZB	1.125696619	4.429232616	5.840885006	8.49E-09	1.77E-08	8.494328541
NR4A1	-1.124577705	3.900338656	-5.801455559	1.06E-08	2.21E-08	8.276846024
AZGP1	-1.214846502	3.064818951	-5.788062476	1.14E-08	2.38E-08	8.203272968
GPX3	-1.004197143	9.214016217	-5.715265918	1.72E-08	3.54E-08	7.806039382
SERPINA1	1.170650083	7.434969265	5.682682702	2.06E-08	4.22E-08	7.629701741
ISLR	-1.02703176	2.55754588	-5.559533917	4.06E-08	8.19E-08	6.97142732
IGHG3	1.571442554	3.993160687	5.544285198	4.42E-08	8.87E-08	6.890822239
MT3	1.162692759	1.831164655	5.537842345	4.57E-08	9.18E-08	6.85682524
CYP4A11	-1.578028836	3.031565825	-5.525615492	4.89E-08	9.79E-08	6.79240601
PRODH2	-1.047779198	2.721602641	-5.470660754	6.58E-08	1.31E-07	6.504457842
EGR1	-1.116521493	6.528047248	-5.410089243	9.09E-08	1.79E-07	6.190100068
SLC13A1	-1.164428131	2.26645504	-5.35057975	1.25E-07	2.43E-07	5.884348478
IGHG1	1.711553934	5.321715547	5.345124877	1.28E-07	2.50E-07	5.856475886
MIOX	-1.448101843	4.539525011	-5.216750983	2.51E-07	4.81E-07	5.208009177
RBP4	-1.666007851	3.43088321	-5.199465607	2.74E-07	5.24E-07	5.121793249
EPO	1.169404086	1.371329681	5.196135535	2.79E-07	5.32E-07	5.105213574
LOC100505985	-1.067343831	1.678025804	-5.169387699	3.20E-07	6.08E-07	4.972394628
IGLV1-40	1.455206144	3.779758517	5.149922459	3.53E-07	6.69E-07	4.876132504
LOC102724908	1.072848585	0.987019386	5.122857712	4.05E-07	7.66E-07	4.742841093
IGHG2	1.4896455	5.39820182	5.113902871	4.24E-07	7.99E-07	4.698881047
IGLV1-51	1.281476321	3.5407933	5.067227832	5.37E-07	1.00E-06	4.470891916
SERPINF2	1.038693104	5.796808388	5.046681254	5.96E-07	1.11E-06	4.371138488
SLC5A1	1.091433666	2.393241336	4.964762511	8.96E-07	1.65E-06	3.97713092
IGLV1-47	1.276925068	3.008150224	4.95626284	9.35E-07	1.71E-06	3.93658978
IGLV3-25	1.274851115	3.143740372	4.900018753	1.23E-06	2.24E-06	3.669935645
IGKV3-11	1.336014164	3.91749204	4.869294278	1.43E-06	2.59E-06	3.525457319
GPD1	-1.000502551	3.278731943	-4.833312146	1.71E-06	3.06E-06	3.357323734
IGLV2-14	1.322501315	4.185077479	4.792831757	2.07E-06	3.70E-06	3.169551104
IGKV4-1	1.328403099	4.297622534	4.771847581	2.29E-06	4.08E-06	3.072789656
IGLV2-23	1.317766022	3.601542233	4.759704805	2.43E-06	4.32E-06	3.016977158
IGLV2-8	1.069026107	2.485770447	4.738644563	2.69E-06	4.76E-06	2.920489692
IGHV3-30	1.189850593	2.773475825	4.723077148	2.89E-06	5.12E-06	2.849422908
IGLV2-11	1.203844337	3.292478248	4.711384995	3.06E-06	5.40E-06	2.796189891
IGLV3-19	1.337634168	3.52654844	4.692428595	3.34E-06	5.90E-06	2.710144122
IGHV3-23	1.245649268	3.87058746	4.660848253	3.88E-06	6.80E-06	2.567512827
IGKV3-15	1.167051773	2.871981137	4.648835977	4.10E-06	7.18E-06	2.513495142
IGHV1-18	1.234657159	3.175907968	4.594800476	5.28E-06	9.15E-06	2.272110119
JCHAIN	1.181226119	4.629254708	4.579961773	5.65E-06	9.78E-06	2.206283719
IGLL5	1.014276575	2.125432315	4.545502092	6.62E-06	1.14E-05	2.054182612
IGHV3-21	1.106594308	2.602119534	4.512475599	7.70E-06	1.32E-05	1.909414302
KRT19	-1.346304997	4.598221958	-4.458077748	9.86E-06	1.68E-05	1.67311906
IGLV1-44	1.186196176	3.207383713	4.457933286	9.87E-06	1.68E-05	1.672495113
IGKV3-20	1.276920133	4.718653063	4.411417142	1.22E-05	2.05E-05	1.472571392
IGHV4-34	1.044792622	2.65324484	4.361920512	1.52E-05	2.54E-05	1.261997433
IGLV3-21	1.193686461	3.169557978	4.311815126	1.89E-05	3.14E-05	1.051106424
FGG	1.267412277	1.476165723	4.279252642	2.18E-05	3.61E-05	0.915280819
IGHV3-15	1.035172947	3.050922857	4.260197096	2.37E-05	3.90E-05	0.836245201
IGHV4-59	1.002446716	2.748224818	4.153179928	3.75E-05	6.10E-05	0.398554639
IGHV5-51	1.105106444	3.385674008	4.122890634	4.27E-05	6.90E-05	0.276582825
IGHV4-39	1.065141552	3.206288386	3.887357011	0.000112575	0.000176152	-0.643007341
IGKV1-5	1.061326191	3.949718179	3.857399051	0.000126922	0.000197807	-0.756288804
SAA1	1.247206533	2.371611401	3.658714756	0.000275653	0.000418594	-1.486422773
AOC1	-1.021121751	5.173507627	-3.587523247	0.000360894	0.000542536	-1.739057901
