# Supplementary material for: Construction of the metabolic reprogramming-associated gene signature for clear cell renal cell carcinoma prognosis prediction
Source: BMC Urol. 2023 Sep 15;23:147. doi: 10.1186/s12894-023-01317-3 (PMC10503121; doi:10.1186/s12894-023-01317-3)
Supplement: Supplementary file 4 — Supplementary Material 4 [file 12894_2023_1317_MOESM4_ESM.xlsx]

## Sheet: DEGs
Table S3_DEGs_Cluster1 vs cluster2
logFC	AveExpr	t	P.Value	adj.P.Val	B
HAO2	-2.5238	2.83336	-23.8014	1.28052e-85	1.61857e-81	184.441
CYP4A11	-3.26507	2.85483	-23.7041	3.91962e-85	2.4772e-81	183.329
ACAA2	-1.32072	5.33831	-23.1413	2.54495e-82	1.07227e-78	176.894
AGMAT	-1.96261	3.32607	-23.0804	5.13181e-82	1.62165e-78	176.197
SLC27A2	-2.18251	3.42751	-23.0479	7.45922e-82	1.88569e-78	175.825
DDC	-2.44548	3.71415	-22.7584	2.08855e-80	4.39988e-77	172.513
MIOX	-2.97393	4.37017	-22.6651	6.11615e-80	1.1044e-76	171.445
FUT6	-1.67606	2.05024	-22.5124	3.54233e-79	5.59688e-76	169.7
TMEM174	-2.52534	2.25683	-22.3393	2.59908e-78	3.65026e-75	167.719
SLC22A11	-2.30329	3.41093	-22.3241	3.09448e-78	3.91143e-75	167.546
SLC47A1	-2.46645	4.72506	-22.2066	1.19633e-77	1.3747e-74	166.202
GBA3	-2.43534	4.18693	-21.8529	6.99023e-76	7.36304e-73	162.159
SLC5A10	-1.9515	2.65987	-21.6352	8.53167e-75	8.29541e-72	159.672
GLYATL1	-1.95759	3.07859	-21.5793	1.62266e-74	1.46503e-71	159.033
C1orf210	-1.74702	2.49228	-20.9654	1.86572e-71	1.57218e-68	152.029
EHHADH	-1.58469	4.5677	-20.9092	3.55129e-71	2.80552e-68	151.389
C11orf54	-1.3505	4.55067	-20.7761	1.63226e-70	1.14621e-67	149.873
SLC22A12	-2.79769	2.56233	-20.6435	7.45236e-70	4.95778e-67	148.363
GIPC2	-1.59444	3.29934	-20.5973	1.26471e-69	7.99294e-67	147.838
AGXT2	-2.06121	3.37747	-20.5609	1.92045e-69	1.15593e-66	147.422
CLCN5	-1.2725	2.89409	-20.5516	2.13604e-69	1.22725e-66	147.317
SMTNL2	-1.53718	2.63119	-20.3879	1.38832e-68	7.3118e-66	145.456
PKLR	-1.95654	2.42983	-20.2636	5.75054e-68	2.90747e-65	144.044
SLC16A9	-2.2166	3.61291	-20.0701	5.2384e-67	2.54667e-64	141.848
MAP7	-1.46529	3.14844	-19.7629	1.73871e-65	8.13974e-63	138.367
FMO1	-2.00841	3.61988	-19.7059	3.32841e-65	1.50254e-62	137.721
GATM	-1.83901	5.14199	-19.6056	1.04189e-64	4.54122e-62	136.587
PANK1	-1.05304	1.75849	-19.5815	1.37094e-64	5.77625e-62	136.314
PDZK1	-1.85026	4.95215	-19.5714	1.53635e-64	6.26436e-62	136.201
BBOX1	-2.49734	5.2735	-19.3915	1.18721e-63	4.41364e-61	134.168
SLC22A6	-2.66982	2.24094	-19.3322	2.32745e-63	8.40541e-61	133.499
ACE2	-2.47013	3.63509	-19.1779	1.33992e-62	4.70462e-60	131.76
MSRA	-1.06281	2.9907	-19.1466	1.90849e-62	6.51982e-60	131.408
A1CF	-1.4673	1.99501	-18.9249	2.34842e-61	7.69731e-59	128.913
DDAH1	-1.11379	4.6377	-18.9238	2.37785e-61	7.69731e-59	128.901
LRP2	-2.2903	4.39594	-18.9217	2.43586e-61	7.69731e-59	128.877
ALDOB	-3.23302	3.52079	-18.8787	3.95859e-61	1.19135e-58	128.394
FBP1	-1.64269	4.22757	-18.8517	5.37356e-61	1.56572e-58	128.09
ANKS4B	-1.28976	1.97047	-18.8504	5.45029e-61	1.56572e-58	128.076
NPR3	-2.22306	3.93482	-18.7319	2.078e-60	5.83687e-58	126.746
CLTRN	-2.48272	5.75607	-18.6955	3.13165e-60	8.60523e-58	126.339
NAT8	-3.12165	7.06163	-18.5939	9.85179e-60	2.6495e-57	125.199
PHYHIPL	-1.48661	2.18124	-18.5058	2.65752e-59	6.99812e-57	124.213
ALDH3A2	-1.07789	4.44173	-18.2339	5.64134e-58	1.45523e-55	121.177
SLC7A9	-1.44542	2.54302	-18.1797	1.03627e-57	2.61969e-55	120.572
ANK3	-1.01961	1.75191	-17.9853	9.14251e-57	2.1804e-54	118.408
GJB1	-1.43097	2.71282	-17.9541	1.29618e-56	2.97885e-54	118.061
TINAG	-1.87359	3.39216	-17.9426	1.47374e-56	3.32643e-54	117.934
PCK1	-2.51403	3.15939	-17.8839	2.84218e-56	6.30266e-54	117.281
CYP4A22	-1.5446	1.12397	-17.8636	3.56184e-56	7.76236e-54	117.057
TMEM171	-1.47992	2.774	-17.8566	3.85207e-56	8.25258e-54	116.979
IMPA2	-1.21291	5.19332	-17.7838	8.68938e-56	1.83056e-53	116.17
GAREM1	-1.12115	2.85889	-17.7297	1.58703e-55	3.28854e-53	115.572
SLC5A8	-2.22505	2.45433	-17.5728	9.11194e-55	1.82817e-52	113.835
SLC5A1	-2.25773	2.52803	-17.4297	4.46723e-54	8.68704e-52	112.255
RAB3IP	-1.03756	2.4942	-17.4264	4.63287e-54	8.87264e-52	112.219
SLC22A2	-2.24148	4.41401	-17.3802	7.74213e-54	1.4606e-51	111.709
G6PC	-1.56208	1.15858	-17.3498	1.08455e-53	1.95839e-51	111.374
SLC6A13	-2.21288	4.60347	-17.2688	2.6596e-53	4.66907e-51	110.482
ENTPD5	-1.06103	2.61445	-17.26	2.93086e-53	5.07481e-51	110.386
SLC13A1	-2.07044	2.1281	-17.2519	3.20594e-53	5.47609e-51	110.297
TAL2	-1.09916	1.50322	-17.2454	3.44434e-53	5.80486e-51	110.225
TMEM38B	-1.14489	3.33164	-17.2432	3.53147e-53	5.87338e-51	110.201
FRMD3	-1.16819	2.88147	-17.1795	7.14519e-53	1.15789e-50	109.5
LRRC19	-1.4632	1.94389	-17.169	8.02147e-53	1.28343e-50	109.385
VIL1	-1.5949	1.63598	-17.1524	9.64212e-53	1.52346e-50	109.202
CUBN	-2.11558	4.38	-17.0668	2.48044e-52	3.82351e-50	108.263
AKR7A3	-1.50174	2.91759	-17.0016	5.091e-52	7.75303e-50	107.549
AMN	-1.63459	3.18321	-16.9932	5.5849e-52	8.40394e-50	107.457
DMGDH	-1.30142	3.72093	-16.9611	7.95639e-52	1.15596e-49	107.105
SLC5A12	-2.23498	2.87576	-16.9329	1.08539e-51	1.5415e-49	106.797
SLC3A1	-1.79729	5.57583	-16.9306	1.1128e-51	1.56287e-49	106.772
ALDH6A1	-1.172	3.06267	-16.8861	1.81613e-51	2.52262e-49	106.285
ACSM2B	-1.97598	3.69229	-16.8851	1.83658e-51	2.5233e-49	106.274
PBLD	-1.33411	3.80556	-16.8668	2.24542e-51	3.05184e-49	106.074
APOM	-1.69112	3.53961	-16.8574	2.49151e-51	3.35028e-49	105.971
EFNA5	1.5971	2.08114	16.7905	5.19789e-51	6.70422e-49	105.24
CMBL	-1.30436	5.85884	-16.7371	9.34247e-51	1.18089e-48	104.658
MAPT	-1.39147	2.39075	-16.6517	2.38265e-50	2.95262e-48	103.728
GFPT2	1.3494	1.41642	16.4618	1.90208e-49	2.31176e-47	101.664
WDR72	-1.3536	2.58912	-16.3511	6.35492e-49	7.65012e-47	100.465
GLYAT	-1.76694	3.86752	-16.3269	8.27388e-49	9.774e-47	100.203
ACMSD	-1.59548	3.95456	-16.324	8.54425e-49	9.99994e-47	100.171
SHMT1	-1.01479	4.30598	-16.2741	1.47065e-48	1.67468e-46	99.6315
SLC1A1	-1.2842	3.8732	-16.2588	1.73682e-48	1.96013e-46	99.4662
CRYM	-1.09651	2.00071	-16.1088	8.84982e-48	9.89927e-46	97.8484
CLDN10	-1.19439	2.84609	-16.0939	1.04017e-47	1.15331e-45	97.6879
EPHX2	-1.07948	3.72237	-15.9666	4.12419e-47	4.34414e-45	96.3195
ACADL	-1.31698	3.10592	-15.9579	4.53032e-47	4.7325e-45	96.2262
KL	-1.54164	3.75636	-15.9372	5.66729e-47	5.82395e-45	96.0037
MYL3	-1.38677	1.78608	-15.9155	7.16428e-47	7.30295e-45	95.7709
SLC17A1	-1.88746	3.39802	-15.913	7.35933e-47	7.44175e-45	95.7442
ECHDC3	-1.11165	4.17792	-15.8847	9.98633e-47	1.0018e-44	95.4409
SYT9	-1.07104	1.23264	-15.8123	2.18091e-46	2.15365e-44	94.665
LGALS2	-1.87145	5.33382	-15.7538	4.09402e-46	3.98065e-44	94.0394
TMEM82	-1.34858	1.4674	-15.6664	1.04727e-45	9.95301e-44	93.1064
KHK	-1.73196	4.97667	-15.608	1.95935e-45	1.80775e-43	92.4842
ACSM2A	-1.84624	3.83016	-15.5575	3.36876e-45	3.06339e-43	91.9458
UPB1	-1.17859	2.21655	-15.4645	9.10603e-45	8.22144e-43	90.9581
ACAT1	-1.10903	4.46995	-15.456	9.97521e-45	8.94232e-43	90.8676
SLC6A19	-2.28846	1.93821	-15.393	1.9546e-44	1.73987e-42	90.1995
DIRAS2	-1.28319	2.66387	-15.3651	2.63052e-44	2.30901e-42	89.9045
AQP1	-1.75458	7.17079	-15.3086	4.80408e-44	4.15915e-42	89.3063
ALDH1L1	-1.43186	2.57946	-15.2633	7.77745e-44	6.64237e-42	88.8278
SLC10A2	-1.63476	1.92654	-15.1135	3.81805e-43	3.15425e-41	87.2475
HMGCS2	-2.29898	2.55252	-15.0983	4.48297e-43	3.67953e-41	87.0881
TMEM125	-1.16494	2.246	-15.0223	1.0013e-42	8.06143e-41	86.29
PTH2R	-1.08841	2.4539	-14.9825	1.52515e-42	1.20487e-40	85.8721
STK32B	-1.049	2.88283	-14.9732	1.68186e-42	1.31227e-40	85.775
SLC23A3	-1.66908	2.32773	-14.9491	2.17038e-42	1.66264e-40	85.5218
ADAM12	1.01513	1.05455	14.8979	3.7238e-42	2.81849e-40	84.9857
BHMT	-1.92079	5.5264	-14.889	4.08837e-42	3.07601e-40	84.8929
PLS1	-1.09594	2.72515	-14.8391	6.91405e-42	5.11074e-40	84.3712
SLC2A2	-1.64308	2.82627	-14.8067	9.71745e-42	7.1412e-40	84.0332
PKHD1	-1.13071	1.94916	-14.7425	1.90779e-41	1.38589e-39	83.3633
SLC16A12	-1.89031	3.71806	-14.7326	2.11499e-41	1.52763e-39	83.2609
STEAP3	1.51815	2.67164	14.7089	2.71168e-41	1.91484e-39	83.0141
SPATA18	-1.01141	3.25075	-14.6535	4.84696e-41	3.38484e-39	82.4374
SLC39A5	-1.74546	3.6044	-14.5204	1.94498e-40	1.31468e-38	81.0578
SLCO4C1	-1.47701	3.95394	-14.4622	3.56973e-40	2.38737e-38	80.4549
SRPX2	1.25188	1.42173	14.4388	4.54927e-40	3.02646e-38	80.2141
LEF1	1.03325	1.54716	14.3975	6.98839e-40	4.60069e-38	79.7879
KCNJ15	-1.47177	3.45764	-14.3958	7.11508e-40	4.65983e-38	79.7701
ASPA	-1.258	3.14551	-14.1576	8.37481e-39	5.13872e-37	77.3223
CLEC18B	-1.46373	2.63435	-14.1433	9.70255e-39	5.89617e-37	77.1762
CIT	-1.16719	2.56261	-14.1386	1.0186e-38	6.16035e-37	77.128
SCGN	-2.34206	3.44279	-14.0045	4.04516e-38	2.38929e-36	75.759
GPRC5A	1.2219	1.10159	13.998	4.32467e-38	2.54251e-36	75.6927
SLC17A3	-2.40345	4.90416	-13.9332	8.40297e-38	4.80604e-36	75.0333
PTH1R	-1.29991	2.63676	-13.9246	9.17899e-38	5.2028e-36	74.9456
PLPP3	-1.03034	5.68376	-13.9019	1.15678e-37	6.49852e-36	74.7161
MYOM3	-1.04155	2.40963	-13.8816	1.42464e-37	7.96791e-36	74.5093
TRNP1	1.13526	1.25414	13.8755	1.51578e-37	8.4403e-36	74.4478
SEMA3C	1.33699	2.26161	13.8423	2.12887e-37	1.16489e-35	74.1106
PLIN2	-1.51994	7.17435	-13.7952	3.44003e-37	1.8582e-35	73.6343
IRS2	1.05215	2.24947	13.7786	4.07625e-37	2.18321e-35	73.4659
GGT1	-1.34775	4.74055	-13.561	3.70809e-36	1.85258e-34	71.2747
PRUNE2	-1.28285	3.79417	-13.4948	7.23883e-36	3.58819e-34	70.6108
SLC28A1	-1.48067	5.05947	-13.3812	2.27178e-35	1.10444e-33	69.476
NTN4	-1.1361	4.52792	-13.2964	5.31958e-35	2.5278e-33	68.6317
KLHDC7A	-1.0144	3.12269	-13.2667	7.16259e-35	3.36562e-33	68.3366
ASRGL1	-1.05711	2.71608	-13.2418	9.18062e-35	4.29789e-33	68.0903
SLC4A4	-1.17018	4.16793	-13.216	1.18787e-34	5.45986e-33	67.8347
MGAM	-1.43308	2.3216	-13.203	1.35284e-34	6.19559e-33	67.7056
SLC16A4	-1.06063	4.96307	-13.1607	2.06392e-34	9.31711e-33	67.2866
ALDH8A1	-1.73941	3.2305	-13.1317	2.75406e-34	1.23008e-32	67.0004
EMX2	-1.14302	3.66488	-13.0263	7.84961e-34	3.43319e-32	65.9613
TRIM15	-1.02998	2.21333	-12.9872	1.15618e-33	4.97077e-32	65.5772
FTCD	-1.73167	2.28693	-12.9863	1.16632e-33	4.99739e-32	65.5685
SLPI	2.48899	2.73837	12.9705	1.36349e-33	5.82245e-32	65.4136
TCN2	-1.05189	5.82614	-12.9655	1.43247e-33	6.09645e-32	65.3646
LRRK2	-1.06292	3.46007	-12.9444	1.76642e-33	7.49246e-32	65.1567
USH1C	-1.29878	4.66458	-12.8162	6.25077e-33	2.55695e-31	63.9032
ATP11A	-1.05061	4.26672	-12.7608	1.0766e-32	4.34768e-31	63.3639
CYS1	-1.43705	4.46119	-12.7426	1.28747e-32	5.13365e-31	63.1865
HRH2	-1.32219	2.3619	-12.689	2.17674e-32	8.59814e-31	62.6657
ADCY5	-1.03463	2.8836	-12.6836	2.29456e-32	9.03529e-31	62.6134
CYP2J2	-1.9431	4.7869	-12.5191	1.14036e-31	4.32856e-30	61.0233
MT2A	1.35336	6.4289	12.4887	1.53138e-31	5.74383e-30	60.731
ERICH5	-1.0991	2.2309	-12.4794	1.67665e-31	6.23321e-30	60.6411
CPXM1	1.08913	1.34507	12.315	8.207e-31	2.92216e-29	59.0664
UGT2A3	-1.74649	4.90212	-12.306	8.94762e-31	3.16801e-29	58.9807
TGFBI	2.09792	6.13271	12.2981	9.65486e-31	3.38128e-29	58.9053
RARRES1	1.3231	2.06109	12.2827	1.12042e-30	3.86942e-29	58.7578
CLEC18C	-1.0123	1.31149	-12.2121	2.20638e-30	7.31986e-29	58.0859
HHLA2	-1.58121	3.67014	-12.1824	2.93165e-30	9.57522e-29	57.8042
IQSEC3	-1.04511	1.12363	-12.1581	3.69859e-30	1.19872e-28	57.5738
SMIM24	-1.57906	5.50821	-12.1332	4.69398e-30	1.51357e-28	57.3376
BHMT2	-1.12551	5.72123	-12.1021	6.31196e-30	2.02495e-28	57.044
DHDH	-1.17597	1.82946	-12.0458	1.07994e-29	3.37881e-28	56.5116
SERPINA6	-1.51425	2.82941	-12.0424	1.11453e-29	3.47212e-28	56.4804
PDGFD	-1.09901	4.24877	-12.0424	1.11525e-29	3.47212e-28	56.4797
CA4	-1.21059	1.69382	-12.0421	1.11843e-29	3.47346e-28	56.4769
SULT1C4	-1.42661	3.19992	-12.0339	1.20859e-29	3.7351e-28	56.4001
ENPEP	-1.23931	5.48952	-12.0076	1.552e-29	4.73848e-28	56.1522
GPER1	-1.01482	3.09757	-11.9577	2.49034e-29	7.44159e-28	55.6835
TMEM72	-1.32675	2.44997	-11.8929	4.59844e-29	1.34859e-27	55.0757
GPT	-1.10412	2.38818	-11.8926	4.61119e-29	1.3492e-27	55.0729
CTHRC1	1.38712	3.21611	11.8904	4.70676e-29	1.37398e-27	55.0526
PLTP	1.40689	4.79687	11.8696	5.73066e-29	1.65756e-27	54.8575
EMCN	-1.11458	3.53542	-11.8433	7.34557e-29	2.11499e-27	54.6115
CAVIN2	-1.15895	4.479	-11.8386	7.67381e-29	2.20448e-27	54.5682
CDCP1	1.21721	2.21755	11.8343	7.99114e-29	2.29043e-27	54.528
BAIAP2L2	-1.1555	3.29209	-11.7956	1.14995e-28	3.23008e-27	54.1673
ACSM5	-1.00534	3.2361	-11.6997	2.8287e-28	7.68919e-27	53.2754
ERBB3	-1.02666	4.41269	-11.6201	5.94504e-28	1.57009e-26	52.5395
IL1R2	1.36651	1.66838	11.6055	6.81515e-28	1.78721e-26	52.4042
C1QTNF1	1.00558	3.4199	11.5976	7.33642e-28	1.91992e-26	52.3311
TMEM37	-1.05689	6.02343	-11.5093	1.66571e-27	4.27939e-26	51.5188
FBXL16	-1.17611	3.37511	-11.4763	2.26181e-27	5.72234e-26	51.2157
AGTR1	-1.12891	1.86498	-11.4054	4.35111e-27	1.06792e-25	50.5676
DPP4	-1.24238	4.93695	-11.3796	5.51939e-27	1.33906e-25	50.332
SLC6A18	-1.47372	1.37997	-11.3779	5.60737e-27	1.3552e-25	50.3164
MME	-1.14422	3.40467	-11.3511	7.17775e-27	1.71506e-25	50.0718
SLC38A5	1.19636	1.1887	11.3462	7.5045e-27	1.78638e-25	50.0277
CDHR5	-1.6237	4.82771	-11.2747	1.44645e-26	3.38577e-25	49.3778
ACY3	-1.21475	4.36447	-11.2683	1.53424e-26	3.578e-25	49.3195
SLC17A4	-1.51768	2.89426	-11.2532	1.76101e-26	4.07676e-25	49.1829
UGT1A9	-1.7325	3.5606	-11.2414	1.96107e-26	4.53161e-25	49.0764
UCHL1	1.44856	2.12489	11.224	2.29878e-26	5.29263e-25	48.919
CLDN2	-1.73381	5.55397	-11.1568	4.24341e-26	9.51006e-25	48.312
SLC7A5	1.26943	3.30736	11.0817	8.39344e-26	1.82291e-24	47.6366
DPYS	-1.18245	3.50452	-11.0798	8.53379e-26	1.85021e-24	47.6202
MAOB	-1.11602	6.07326	-11.063	9.94421e-26	2.14131e-24	47.4687
BTNL9	-1.14855	3.14906	-11.039	1.23567e-25	2.62944e-24	47.2537
ANXA13	-1.1876	2.17992	-10.9554	2.62501e-25	5.43937e-24	46.5077
UGT2B7	-1.27526	6.19235	-10.931	3.27061e-25	6.73298e-24	46.29
GDA	-1.18607	2.36757	-10.8919	4.6458e-25	9.45618e-24	45.9426
MMP9	1.418	2.51985	10.8657	5.87496e-25	1.19231e-23	45.7102
TMEM252	-1.32409	2.74234	-10.8633	6.0014e-25	1.21372e-23	45.6891
C1R	1.2976	5.21133	10.8599	6.18451e-25	1.24677e-23	45.6594
SERPINF1	1.14367	3.60921	10.8426	7.21987e-25	1.45086e-23	45.5062
LYG1	-1.24967	3.61192	-10.8195	8.87624e-25	1.77244e-23	45.3017
PAH	-1.29265	1.33519	-10.818	8.99545e-25	1.79341e-23	45.2885
IGFBP1	1.84868	1.59996	10.8172	9.0645e-25	1.80433e-23	45.2809
PI3	1.13982	0.892553	10.7979	1.07678e-24	2.12001e-23	45.1105
COL5A1	1.10068	3.06507	10.7665	1.42429e-24	2.78685e-23	44.8337
PRODH2	-1.14862	2.60032	-10.7643	1.45189e-24	2.83646e-23	44.8147
SMIM32	-1.30061	1.99793	-10.6753	3.20138e-24	6.13112e-23	44.0321
SLC6A3	-1.90802	4.2679	-10.6166	5.37935e-24	1.00733e-22	43.5186
ALDH4A1	-1.02196	3.6446	-10.5852	7.09191e-24	1.31826e-22	43.2451
AIF1L	-1.22195	4.1053	-10.569	8.18314e-24	1.51e-22	43.1035
MMP7	1.86415	4.06542	10.5553	9.22423e-24	1.68003e-22	42.985
FLRT3	-1.15387	2.37483	-10.5045	1.44188e-23	2.60734e-22	42.543
EDNRB	-1.12049	4.77507	-10.4287	2.79638e-23	4.90921e-22	41.8877
IL17RB	-1.09605	3.01474	-10.4191	3.04085e-23	5.30889e-22	41.8048
SPINK1	1.23683	1.35338	10.4039	3.47129e-23	6.02707e-22	41.6739
SAA1	2.39054	2.53129	10.3493	5.58369e-23	9.46084e-22	41.2037
PTGES	1.03469	1.75741	10.2896	9.36569e-23	1.54951e-21	40.6922
GPD1	-1.26818	3.16992	-10.2633	1.1756e-22	1.92732e-21	40.4673
AQP9	1.09906	1.49417	10.2535	1.27947e-22	2.09217e-21	40.3836
NAPSA	-1.26049	2.19886	-10.2451	1.37579e-22	2.23522e-21	40.3118
LAMB3	1.12975	2.12332	10.2296	1.57207e-22	2.54704e-21	40.1799
COL1A1	1.40058	5.82186	10.1117	4.32672e-22	6.81918e-21	39.1789
REN	-2.16057	3.45409	-10.0829	5.53258e-22	8.62292e-21	38.9358
CLRN3	-1.24653	4.75728	-10.0412	7.89288e-22	1.21336e-20	38.5845
CDH16	-1.03197	5.60339	-10.0406	7.9373e-22	1.21757e-20	38.579
PLG	-1.20304	0.964696	-9.94803	1.74046e-21	2.59122e-20	37.8028
AOC1	-1.92265	5.05055	-9.93451	1.95126e-21	2.89143e-20	37.6898
CDHR2	-1.12497	1.88532	-9.87612	3.19334e-21	4.65558e-20	37.203
SPINK13	1.21796	1.7187	9.85047	3.96239e-21	5.7044e-20	36.9897
RBP5	-1.21425	6.81455	-9.83076	4.67566e-21	6.67801e-20	36.8261
IL6	1.12012	1.25604	9.82782	4.79279e-21	6.82986e-20	36.8017
SFRP2	1.76125	2.97524	9.7894	6.61331e-21	9.30871e-20	36.4835
KRT19	2.01431	4.44732	9.76732	7.95447e-21	1.11345e-19	36.3011
EFEMP1	1.27027	4.21389	9.76712	7.96755e-21	1.11405e-19	36.2994
KDR	-1.04469	4.99387	-9.73933	1.00487e-20	1.38512e-19	36.0701
IL20RB	1.50302	1.88899	9.66758	1.82539e-20	2.45196e-19	35.4804
SPON1	-1.57806	2.98277	-9.61536	2.8135e-20	3.71994e-19	35.053
SLCO2A1	-1.0164	4.54443	-9.60394	3.09182e-20	4.07307e-19	34.9598
ALPL	-1.31358	4.2797	-9.60129	3.16025e-20	4.14789e-19	34.9382
TM4SF5	-1.16625	2.98395	-9.53124	5.62892e-20	7.20867e-19	34.368
ANPEP	-1.17083	6.04027	-9.49506	7.57542e-20	9.59452e-19	34.0747
LUM	1.55743	3.50737	9.49042	7.8688e-20	9.95612e-19	34.0372
GSTA1	-1.81217	6.64749	-9.48216	8.4196e-20	1.06424e-18	33.9704
VCAM1	-1.14438	6.18897	-9.4746	8.95707e-20	1.12991e-18	33.9093
APOLD1	-1.06865	4.72488	-9.38134	1.91681e-19	2.34545e-18	33.158
THBS2	1.23909	3.68246	9.37849	1.96182e-19	2.39126e-18	33.1351
MT1X	1.25225	3.98543	9.26211	5.03165e-19	5.84023e-18	32.2053
CXCL14	-1.44626	7.23301	-9.25794	5.20346e-19	6.02858e-18	32.1722
WFDC2	1.36382	4.26924	9.19714	8.48212e-19	9.63288e-18	31.6899
TNFAIP6	-1.28911	4.38559	-9.1062	1.75427e-18	1.92817e-17	30.9728
CES3	-1.17791	3.1953	-9.02195	3.42374e-18	3.64584e-17	30.3131
PPP1R1A	1.30569	1.56684	9.01381	3.65135e-18	3.87515e-17	30.2496
GSTA2	-1.69034	5.06155	-8.97568	4.93326e-18	5.14068e-17	29.9528
C1S	1.15485	5.22742	8.8899	9.67729e-18	9.90453e-17	29.2882
MDK	1.05883	3.86798	8.77086	2.44619e-17	2.40773e-16	28.3739
CXCL5	1.13377	1.19204	8.76023	2.6561e-17	2.59653e-16	28.2927
FMOD	1.03558	2.80628	8.70811	3.9737e-17	3.8371e-16	27.8956
CSDC2	-1.00975	1.42387	-8.70228	4.15642e-17	4.0013e-16	27.8513
MGARP	-1.09836	1.79168	-8.56764	1.16655e-16	1.07238e-15	26.8343
LBP	1.62365	1.54009	8.50109	1.93446e-16	1.74405e-15	26.336
HAVCR1	-1.23757	3.96342	-8.49918	1.96272e-16	1.76826e-15	26.3217
AOX1	-1.09929	3.13147	-8.42706	3.38395e-16	2.99952e-15	25.7851
PRAME	1.00078	1.48376	8.421	3.54187e-16	3.12986e-15	25.7402
UBD	-1.11275	3.96339	-8.42094	3.54337e-16	3.12986e-15	25.7398
C5orf46	1.39118	2.39355	8.40505	3.99302e-16	3.50742e-15	25.6221
PDK4	-1.28319	6.33847	-8.3144	7.87052e-16	6.71278e-15	24.9539
ISLR	1.03023	2.44741	8.06068	5.10573e-15	3.97637e-14	23.1137
SAA2	1.08936	0.940293	8.0149	7.12194e-15	5.44923e-14	22.7863
ENPP3	-1.17242	5.71602	-7.93577	1.26155e-14	9.33931e-14	22.2241
SERPINE1	1.11307	5.87865	7.86883	2.03953e-14	1.48074e-13	21.7518
PDZK1IP1	-1.06166	7.56142	-7.8654	2.09022e-14	1.51319e-13	21.7276
TMEM130	1.14769	2.13561	7.85733	2.21425e-14	1.59386e-13	21.671
FABP4	-1.07331	2.11416	-7.68042	7.75261e-14	5.25714e-13	20.4395
COL23A1	-1.03084	5.44676	-7.63982	1.03043e-13	6.90594e-13	20.16
MT1E	1.06493	4.35557	7.21529	1.88122e-12	1.09478e-11	17.3098
SPOCK1	1.02627	2.77431	7.16623	2.60957e-12	1.49864e-11	16.989
HP	1.0398	0.869913	6.92141	1.30136e-11	6.82258e-11	15.4151
MFAP4	1.04275	3.20636	6.81701	2.54746e-11	1.28491e-10	14.7577
RBP4	-1.48453	3.22931	-6.60121	9.94933e-11	4.6803e-10	13.4257
C1QL1	1.01232	3.3549	5.75295	1.487e-08	5.28415e-08	8.54759
SST	-1.24708	2.18986	-5.73799	1.61603e-08	5.71053e-08	8.46681
FGA	1.01189	1.58817	5.38622	1.0852e-07	3.45515e-07	6.62124
PIGR	-1.03667	3.20634	-4.93527	1.07479e-06	2.98908e-06	4.40901
