# Supplementary material for: Construction of the metabolic reprogramming-associated gene signature for clear cell renal cell carcinoma prognosis prediction
Source: BMC Urol. 2023 Sep 15;23:147. doi: 10.1186/s12894-023-01317-3 (PMC10503121; doi:10.1186/s12894-023-01317-3)
Supplement: Supplementary file 5 — Supplementary Material 5 [file 12894_2023_1317_MOESM5_ESM.csv]

Table S4_result of single cox sig
	Coefficient	HR (95% CI for HR)	wald.test	z	p.value
HAO2	-0.25	0.78 (0.71-0.85)	29	-5.4	5.70E-08
CYP4A11	-0.17	0.84 (0.78-0.9)	22	-4.7	2.10E-06
ACAA2	-0.56	0.57 (0.49-0.67)	47	-6.9	5.70E-12
AGMAT	-0.22	0.8 (0.72-0.89)	17	-4.2	2.90E-05
SLC27A2	-0.3	0.74 (0.67-0.81)	42	-6.4	1.10E-10
DDC	-0.22	0.8 (0.74-0.87)	28	-5.3	1.30E-07
MIOX	-0.15	0.86 (0.8-0.92)	18	-4.3	1.70E-05
FUT6	-0.38	0.68 (0.6-0.78)	33	-5.7	9.40E-09
TMEM174	-0.24	0.79 (0.71-0.86)	25	-5	4.50E-07
SLC22A11	-0.23	0.79 (0.73-0.87)	27	-5.2	2.00E-07
SLC47A1	-0.23	0.79 (0.73-0.85)	38	-6.2	7.60E-10
GBA3	-0.27	0.76 (0.7-0.82)	50	-7	2.00E-12
SLC5A10	-0.26	0.77 (0.7-0.86)	22	-4.7	2.50E-06
GLYATL1	-0.25	0.78 (0.7-0.86)	24	-4.9	7.60E-07
C1orf210	-0.36	0.7 (0.62-0.78)	39	-6.3	3.40E-10
EHHADH	-0.39	0.68 (0.61-0.76)	46	-6.8	1.40E-11
C11orf54	-0.52	0.59 (0.51-0.69)	49	-7	3.10E-12
SLC22A12	-0.19	0.83 (0.76-0.9)	21	-4.5	5.50E-06
GIPC2	-0.35	0.7 (0.63-0.78)	42	-6.5	8.10E-11
AGXT2	-0.22	0.8 (0.73-0.88)	22	-4.7	2.20E-06
CLCN5	-0.5	0.61 (0.52-0.71)	36	-6	1.90E-09
SMTNL2	-0.22	0.81 (0.71-0.91)	11	-3.4	0.00078
PKLR	-0.22	0.8 (0.72-0.89)	17	-4.1	3.80E-05
SLC16A9	-0.23	0.8 (0.73-0.87)	25	-5	4.70E-07
MAP7	-0.45	0.64 (0.56-0.73)	46	-6.8	1.10E-11
FMO1	-0.21	0.81 (0.74-0.89)	21	-4.6	5.30E-06
GATM	-0.24	0.79 (0.72-0.87)	25	-5	6.50E-07
PANK1	-0.73	0.48 (0.39-0.59)	48	-7	3.60E-12
PDZK1	-0.23	0.79 (0.73-0.87)	25	-5	4.80E-07
BBOX1	-0.22	0.8 (0.75-0.86)	42	-6.5	1.00E-10
SLC22A6	-0.21	0.81 (0.74-0.88)	25	-5	6.50E-07
ACE2	-0.24	0.79 (0.73-0.85)	37	-6.1	1.40E-09
MSRA	-0.47	0.63 (0.51-0.76)	21	-4.6	4.10E-06
A1CF	-0.36	0.7 (0.61-0.79)	30	-5.5	4.70E-08
DDAH1	-0.57	0.57 (0.49-0.66)	53	-7.3	3.30E-13
LRP2	-0.22	0.81 (0.75-0.87)	32	-5.7	1.50E-08
ALDOB	-0.15	0.86 (0.8-0.92)	19	-4.4	1.30E-05
FBP1	-0.26	0.77 (0.69-0.86)	21	-4.5	5.60E-06
ANKS4B	-0.37	0.69 (0.6-0.8)	25	-5	4.80E-07
NPR3	-0.31	0.73 (0.67-0.8)	49	-7	2.30E-12
CLTRN	-0.24	0.79 (0.73-0.84)	51	-7.1	1.00E-12
NAT8	-0.13	0.88 (0.83-0.92)	25	-5	6.40E-07
PHYHIPL	-0.38	0.69 (0.6-0.78)	31	-5.5	2.90E-08
ALDH3A2	-0.59	0.56 (0.47-0.66)	45	-6.7	1.90E-11
SLC7A9	-0.27	0.77 (0.68-0.87)	18	-4.2	2.40E-05
ANK3	-0.69	0.5 (0.42-0.61)	49	-7	2.30E-12
GJB1	-0.36	0.7 (0.62-0.79)	32	-5.6	1.90E-08
TINAG	-0.24	0.78 (0.71-0.86)	24	-4.9	7.70E-07
PCK1	-0.21	0.81 (0.75-0.88)	25	-5	7.00E-07
CYP4A22	-0.28	0.75 (0.65-0.87)	15	-3.8	0.00012
TMEM171	-0.3	0.74 (0.65-0.84)	21	-4.6	4.60E-06
IMPA2	-0.5	0.6 (0.53-0.69)	52	-7.2	4.60E-13
GAREM1	-0.47	0.63 (0.54-0.73)	35	-5.9	3.90E-09
SLC5A8	-0.19	0.83 (0.76-0.9)	19	-4.3	1.40E-05
SLC5A1	-0.2	0.82 (0.75-0.89)	20	-4.5	6.20E-06
RAB3IP	-0.48	0.62 (0.52-0.73)	30	-5.5	4.90E-08
SLC22A2	-0.22	0.8 (0.75-0.86)	37	-6.1	1.20E-09
G6PC	-0.35	0.7 (0.6-0.82)	21	-4.6	5.20E-06
SLC6A13	-0.19	0.83 (0.77-0.89)	24	-4.9	1.10E-06
ENTPD5	-0.41	0.66 (0.55-0.8)	19	-4.4	1.30E-05
SLC13A1	-0.2	0.82 (0.75-0.9)	17	-4.1	3.50E-05
TAL2	-0.5	0.61 (0.51-0.72)	31	-5.6	2.40E-08
TMEM38B	-0.49	0.61 (0.52-0.71)	38	-6.2	7.00E-10
FRMD3	-0.47	0.63 (0.54-0.73)	38	-6.2	6.50E-10
LRRC19	-0.38	0.68 (0.6-0.78)	32	-5.6	1.70E-08
VIL1	-0.3	0.74 (0.65-0.84)	22	-4.7	2.80E-06
CUBN	-0.25	0.78 (0.72-0.84)	42	-6.5	1.10E-10
AKR7A3	-0.26	0.77 (0.68-0.87)	18	-4.2	2.50E-05
AMN	-0.24	0.79 (0.71-0.88)	19	-4.3	1.50E-05
DMGDH	-0.42	0.66 (0.58-0.74)	46	-6.8	1.40E-11
SLC5A12	-0.21	0.81 (0.75-0.88)	25	-5	5.20E-07
SLC3A1	-0.3	0.74 (0.68-0.8)	52	-7.2	5.60E-13
ALDH6A1	-0.58	0.56 (0.47-0.66)	47	-6.9	6.90E-12
ACSM2B	-0.15	0.86 (0.79-0.94)	11	-3.3	0.0011
PBLD	-0.32	0.72 (0.64-0.82)	24	-4.9	8.70E-07
APOM	-0.21	0.81 (0.73-0.91)	14	-3.7	0.00022
EFNA5	0.29	1.3 (1.2-1.5)	27	5.2	1.90E-07
CMBL	-0.35	0.71 (0.62-0.8)	30	-5.5	3.90E-08
MAPT	-0.31	0.74 (0.65-0.83)	23	-4.8	1.80E-06
GFPT2	0.41	1.5 (1.3-1.7)	49	7	2.10E-12
WDR72	-0.49	0.61 (0.54-0.69)	58	-7.6	2.70E-14
GLYAT	-0.23	0.8 (0.73-0.87)	26	-5.1	3.20E-07
ACMSD	-0.2	0.82 (0.75-0.9)	16	-4	5.90E-05
SHMT1	-0.27	0.76 (0.66-0.88)	13	-3.6	0.00027
SLC1A1	-0.34	0.71 (0.64-0.8)	34	-5.9	4.40E-09
CRYM	-0.29	0.75 (0.64-0.88)	12	-3.5	0.00049
CLDN10	-0.41	0.66 (0.58-0.75)	40	-6.3	2.40E-10
EPHX2	-0.48	0.62 (0.52-0.72)	35	-5.9	2.90E-09
ACADL	-0.37	0.69 (0.61-0.78)	34	-5.9	4.80E-09
KL	-0.34	0.71 (0.64-0.78)	44	-6.7	2.80E-11
MYL3	-0.34	0.71 (0.62-0.81)	25	-5	7.40E-07
SLC17A1	-0.15	0.86 (0.79-0.94)	11	-3.3	9.00E-04
ECHDC3	-0.32	0.73 (0.63-0.83)	21	-4.6	5.20E-06
SYT9	-0.38	0.68 (0.57-0.81)	19	-4.3	1.60E-05
LGALS2	-0.18	0.83 (0.77-0.9)	21	-4.6	4.30E-06
TMEM82	-0.35	0.71 (0.61-0.82)	23	-4.8	1.80E-06
KHK	-0.21	0.81 (0.75-0.89)	21	-4.6	4.20E-06
ACSM2A	-0.14	0.87 (0.8-0.95)	9.4	-3.1	0.0022
UPB1	-0.31	0.74 (0.64-0.85)	19	-4.3	1.60E-05
ACAT1	-0.52	0.59 (0.5-0.7)	39	-6.3	3.50E-10
SLC6A19	-0.25	0.78 (0.71-0.85)	28	-5.3	9.40E-08
DIRAS2	-0.31	0.74 (0.65-0.83)	23	-4.8	1.60E-06
AQP1	-0.28	0.76 (0.7-0.83)	42	-6.5	9.80E-11
ALDH1L1	-0.32	0.73 (0.65-0.82)	28	-5.3	9.40E-08
SLC10A2	-0.38	0.68 (0.61-0.77)	41	-6.4	1.90E-10
HMGCS2	-0.2	0.82 (0.75-0.89)	23	-4.8	1.50E-06
TMEM125	-0.38	0.69 (0.6-0.78)	30	-5.5	4.10E-08
PTH2R	-0.22	0.8 (0.69-0.93)	8.1	-2.9	0.0043
STK32B	-0.47	0.62 (0.54-0.72)	42	-6.5	8.80E-11
SLC23A3	-0.17	0.84 (0.76-0.93)	11	-3.3	0.0011
ADAM12	0.38	1.5 (1.3-1.7)	28	5.3	1.10E-07
BHMT	-0.17	0.84 (0.79-0.9)	22	-4.7	2.10E-06
PLS1	-0.52	0.6 (0.51-0.69)	48	-6.9	5.20E-12
SLC2A2	-0.17	0.84 (0.76-0.94)	10	-3.2	0.0012
PKHD1	-0.41	0.66 (0.57-0.76)	32	-5.7	1.40E-08
SLC16A12	-0.36	0.7 (0.64-0.76)	71	-8.4	3.60E-17
STEAP3	0.31	1.4 (1.2-1.5)	39	6.2	4.80E-10
SPATA18	-0.5	0.61 (0.53-0.69)	52	-7.2	5.00E-13
SLC39A5	-0.2	0.82 (0.75-0.9)	20	-4.5	8.20E-06
SLCO4C1	-0.25	0.78 (0.7-0.86)	26	-5.1	3.50E-07
SRPX2	0.31	1.4 (1.2-1.5)	34	5.8	6.40E-09
LEF1	0.23	1.3 (1.1-1.5)	11	3.3	0.001
KCNJ15	-0.33	0.72 (0.65-0.8)	41	-6.4	1.40E-10
ASPA	-0.14	0.87 (0.77-0.99)	4.8	-2.2	0.029
CLEC18B	-0.2	0.82 (0.73-0.91)	13	-3.6	0.00032
SCGN	-0.16	0.86 (0.8-0.92)	18	-4.3	2.00E-05
GPRC5A	0.25	1.3 (1.2-1.4)	22	4.7	2.10E-06
SLC17A3	-0.13	0.88 (0.83-0.94)	16	-4	7.10E-05
PTH1R	-0.24	0.79 (0.69-0.9)	13	-3.7	0.00026
PLPP3	-0.49	0.61 (0.54-0.69)	59	-7.7	1.80E-14
MYOM3	-0.25	0.78 (0.68-0.9)	12	-3.4	0.00068
TRNP1	0.3	1.3 (1.2-1.5)	26	5.1	3.70E-07
SEMA3C	0.16	1.2 (1.1-1.3)	8.9	3	0.0028
PLIN2	-0.15	0.86 (0.78-0.94)	11	-3.4	0.00075
IRS2	0.17	1.2 (1-1.4)	6	2.4	0.015
GGT1	-0.16	0.85 (0.77-0.94)	10	-3.2	0.0013
PRUNE2	-0.28	0.75 (0.68-0.83)	30	-5.5	4.50E-08
SLC28A1	-0.18	0.84 (0.77-0.91)	16	-4	5.60E-05
NTN4	-0.39	0.68 (0.6-0.77)	39	-6.2	4.20E-10
KLHDC7A	-0.37	0.69 (0.6-0.8)	24	-4.9	9.10E-07
ASRGL1	-0.37	0.69 (0.6-0.8)	24	-4.9	1.20E-06
SLC4A4	-0.29	0.75 (0.67-0.84)	25	-5	5.50E-07
MGAM	-0.36	0.7 (0.62-0.78)	40	-6.3	2.80E-10
SLC16A4	-0.24	0.79 (0.71-0.88)	17	-4.1	3.60E-05
ALDH8A1	-0.15	0.86 (0.79-0.94)	11	-3.4	0.00074
EMX2	-0.39	0.68 (0.61-0.75)	53	-7.3	3.30E-13
TRIM15	-0.25	0.78 (0.67-0.9)	12	-3.5	0.00049
FTCD	-0.13	0.88 (0.8-0.96)	8.1	-2.9	0.0043
SLPI	0.13	1.1 (1.1-1.2)	25	5	5.90E-07
TCN2	-0.28	0.76 (0.67-0.86)	20	-4.4	9.20E-06
LRRK2	-0.28	0.76 (0.67-0.86)	19	-4.4	1.40E-05
USH1C	-0.12	0.89 (0.8-0.98)	5.9	-2.4	0.015
ATP11A	-0.35	0.71 (0.62-0.8)	32	-5.6	1.90E-08
CYS1	-0.28	0.76 (0.69-0.82)	41	-6.4	1.90E-10
HRH2	-0.3	0.74 (0.66-0.83)	25	-5	5.90E-07
ADCY5	-0.42	0.66 (0.57-0.75)	38	-6.2	5.50E-10
CYP2J2	-0.14	0.87 (0.81-0.93)	16	-4	5.30E-05
MT2A	0.27	1.3 (1.2-1.5)	24	4.9	8.90E-07
ERICH5	-0.37	0.69 (0.6-0.78)	31	-5.6	2.20E-08
CPXM1	0.26	1.3 (1.2-1.4)	21	4.6	4.50E-06
UGT2A3	-0.19	0.83 (0.77-0.89)	28	-5.3	9.70E-08
TGFBI	0.11	1.1 (1-1.2)	11	3.3	0.00082
RARRES1	0.21	1.2 (1.1-1.4)	19	4.3	1.70E-05
CLEC18C	-0.23	0.79 (0.68-0.92)	9	-3	0.0026
HHLA2	-0.24	0.79 (0.73-0.86)	30	-5.5	3.80E-08
IQSEC3	-0.3	0.74 (0.63-0.88)	12	-3.5	0.00049
SMIM24	-0.29	0.75 (0.69-0.81)	48	-6.9	5.40E-12
BHMT2	-0.16	0.85 (0.76-0.95)	8.2	-2.9	0.0042
DHDH	-0.31	0.74 (0.64-0.85)	18	-4.3	1.70E-05
SERPINA6	-0.11	0.9 (0.81-0.99)	5	-2.2	0.025
PDGFD	-0.42	0.66 (0.59-0.74)	47	-6.9	6.80E-12
CA4	-0.34	0.72 (0.62-0.82)	22	-4.7	2.10E-06
SULT1C4	-0.26	0.77 (0.7-0.85)	28	-5.3	1.30E-07
ENPEP	-0.2	0.82 (0.75-0.9)	18	-4.2	2.50E-05
GPER1	-0.24	0.79 (0.69-0.9)	12	-3.5	5.00E-04
TMEM72	-0.2	0.82 (0.74-0.91)	13	-3.6	0.00031
GPT	-0.15	0.86 (0.75-0.98)	5	-2.2	0.026
CTHRC1	0.23	1.3 (1.1-1.4)	19	4.4	1.10E-05
PLTP	0.28	1.3 (1.2-1.5)	35	5.9	3.40E-09
EMCN	-0.45	0.64 (0.57-0.72)	54	-7.3	2.50E-13
CAVIN2	-0.43	0.65 (0.58-0.73)	52	-7.2	6.00E-13
CDCP1	0.2	1.2 (1.1-1.4)	12	3.4	6.00E-04
ACSM5	-0.24	0.79 (0.69-0.89)	14	-3.7	0.00018
ERBB3	-0.28	0.75 (0.67-0.85)	22	-4.6	3.50E-06
IL1R2	0.18	1.2 (1.1-1.3)	15	3.9	0.00012
C1QTNF1	0.28	1.3 (1.2-1.5)	17	4.1	3.60E-05
TMEM37	-0.24	0.78 (0.71-0.87)	23	-4.8	1.70E-06
FBXL16	-0.23	0.79 (0.71-0.88)	18	-4.2	2.70E-05
AGTR1	-0.33	0.72 (0.63-0.82)	23	-4.8	1.60E-06
DPP4	-0.25	0.78 (0.71-0.86)	26	-5.1	3.00E-07
SLC6A18	-0.2	0.82 (0.73-0.92)	12	-3.5	0.00042
MME	-0.13	0.88 (0.79-0.99)	4.6	-2.1	0.033
SLC38A5	0.25	1.3 (1.2-1.4)	34	5.8	5.80E-09
CDHR5	-0.14	0.87 (0.81-0.94)	13	-3.6	0.00032
ACY3	-0.15	0.86 (0.78-0.95)	9.7	-3.1	0.0019
SLC17A4	-0.15	0.86 (0.78-0.94)	11	-3.3	0.00088
UGT1A9	-0.11	0.89 (0.83-0.97)	8.2	-2.9	0.0043
UCHL1	0.2	1.2 (1.1-1.3)	22	4.7	2.80E-06
CLDN2	-0.12	0.89 (0.83-0.95)	11	-3.3	0.00086
SLC7A5	0.31	1.4 (1.2-1.5)	37	6.1	1.40E-09
DPYS	-0.16	0.85 (0.77-0.95)	9.1	-3	0.0025
MAOB	-0.17	0.85 (0.77-0.92)	14	-3.7	0.00022
BTNL9	-0.21	0.81 (0.72-0.91)	13	-3.5	4.00E-04
ANXA13	-0.19	0.83 (0.74-0.93)	9.8	-3.1	0.0017
UGT2B7	-0.19	0.83 (0.76-0.9)	20	-4.5	6.80E-06
GDA	-0.26	0.77 (0.68-0.87)	18	-4.3	1.90E-05
MMP9	0.17	1.2 (1.1-1.3)	17	4.1	3.40E-05
TMEM252	-0.27	0.77 (0.69-0.85)	24	-4.9	8.00E-07
C1R	0.31	1.4 (1.2-1.5)	30	5.5	3.90E-08
SERPINF1	0.31	1.4 (1.2-1.5)	33	5.7	9.00E-09
LYG1	-0.14	0.87 (0.78-0.96)	7.6	-2.8	0.006
PAH	-0.17	0.84 (0.74-0.95)	8	-2.8	0.0048
IGFBP1	0.13	1.1 (1.1-1.2)	22	4.7	2.80E-06
PI3	0.23	1.3 (1.2-1.4)	30	5.5	3.40E-08
COL5A1	0.28	1.3 (1.2-1.5)	21	4.6	3.70E-06
SMIM32	-0.11	0.89 (0.8-0.99)	4.7	-2.2	0.03
SLC6A3	-0.11	0.89 (0.84-0.95)	11	-3.4	7.00E-04
AIF1L	-0.19	0.83 (0.75-0.91)	14	-3.7	0.00019
MMP7	0.086	1.1 (1-1.2)	6.4	2.5	0.011
FLRT3	-0.32	0.72 (0.64-0.81)	30	-5.5	3.50E-08
EDNRB	-0.39	0.68 (0.61-0.75)	50	-7.1	1.20E-12
IL17RB	-0.18	0.83 (0.74-0.94)	8.8	-3	0.0029
SPINK1	0.1	1.1 (1-1.2)	5.3	2.3	0.022
SAA1	0.14	1.2 (1.1-1.2)	38	6.1	8.50E-10
PTGES	0.2	1.2 (1.1-1.4)	14	3.8	0.00017
AQP9	0.2	1.2 (1.1-1.3)	15	3.9	9.20E-05
NAPSA	-0.24	0.79 (0.71-0.88)	18	-4.2	2.60E-05
LAMB3	0.11	1.1 (1-1.2)	4.5	2.1	0.034
COL1A1	0.18	1.2 (1.1-1.3)	15	3.8	0.00013
REN	-0.089	0.91 (0.86-0.97)	8.3	-2.9	0.0039
CLRN3	-0.15	0.86 (0.79-0.94)	12	-3.4	0.00059
CDH16	-0.29	0.75 (0.67-0.83)	31	-5.5	3.30E-08
PLG	-0.39	0.68 (0.58-0.8)	22	-4.7	2.50E-06
AOC1	-0.11	0.89 (0.84-0.95)	13	-3.6	0.00033
CDHR2	-0.19	0.83 (0.74-0.93)	10	-3.2	0.0013
SPINK13	0.14	1.2 (1.1-1.3)	10	3.2	0.0014
IL6	0.2	1.2 (1.1-1.3)	24	4.9	1.00E-06
SFRP2	0.095	1.1 (1-1.2)	7.8	2.8	0.0052
KRT19	0.11	1.1 (1-1.2)	12	3.5	0.00046
EFEMP1	0.11	1.1 (1-1.2)	4.7	2.2	0.03
KDR	-0.35	0.71 (0.64-0.78)	44	-6.6	3.80E-11
IL20RB	0.2	1.2 (1.1-1.3)	35	5.9	3.30E-09
SLCO2A1	-0.36	0.7 (0.63-0.78)	44	-6.6	4.20E-11
ALPL	-0.12	0.89 (0.81-0.97)	6.7	-2.6	0.0098
TM4SF5	-0.12	0.89 (0.8-0.98)	5.2	-2.3	0.022
ANPEP	-0.12	0.89 (0.81-0.97)	7.1	-2.7	0.0076
LUM	0.11	1.1 (1-1.2)	8.4	2.9	0.0037
GSTA1	-0.079	0.92 (0.87-0.98)	6.5	-2.6	0.011
APOLD1	-0.34	0.71 (0.64-0.79)	40	-6.4	2.00E-10
THBS2	0.12	1.1 (1-1.2)	6.4	2.5	0.011
MT1X	0.18	1.2 (1.1-1.3)	17	4.1	3.70E-05
CXCL14	-0.095	0.91 (0.85-0.97)	7.2	-2.7	0.0072
TNFAIP6	-0.099	0.91 (0.83-0.99)	5.2	-2.3	0.023
CES3	-0.12	0.88 (0.8-0.97)	6.4	-2.5	0.012
PPP1R1A	0.2	1.2 (1.1-1.3)	27	5.2	1.90E-07
GSTA2	-0.11	0.9 (0.84-0.96)	11	-3.3	9.00E-04
C1S	0.28	1.3 (1.2-1.5)	26	5.1	3.20E-07
MDK	0.32	1.4 (1.2-1.5)	37	6.1	9.50E-10
CXCL5	0.2	1.2 (1.1-1.3)	24	4.9	8.50E-07
FMOD	0.16	1.2 (1.1-1.3)	9.1	3	0.0026
CSDC2	-0.14	0.87 (0.78-0.98)	5.2	-2.3	0.022
MGARP	-0.11	0.9 (0.81-1)	4	-2	0.047
LBP	0.13	1.1 (1.1-1.2)	23	4.8	1.60E-06
HAVCR1	-0.1	0.9 (0.83-0.98)	6.1	-2.5	0.014
AOX1	-0.19	0.83 (0.75-0.91)	15	-3.9	1.00E-04
PRAME	0.24	1.3 (1.2-1.4)	24	4.9	7.50E-07
C5orf46	0.1	1.1 (1-1.2)	8.2	2.9	0.0041
PDK4	-0.29	0.75 (0.69-0.82)	43	-6.5	5.80E-11
ISLR	0.12	1.1 (1-1.2)	6.1	2.5	0.014
SAA2	0.18	1.2 (1.1-1.3)	24	4.9	1.00E-06
ENPP3	-0.11	0.9 (0.83-0.97)	8.1	-2.8	0.0044
SERPINE1	0.14	1.1 (1.1-1.3)	9.3	3.1	0.0023
FABP4	-0.11	0.9 (0.82-0.99)	4.8	-2.2	0.029
COL23A1	-0.13	0.88 (0.81-0.96)	8.7	-2.9	0.0032
MT1E	0.11	1.1 (1-1.2)	5.7	2.4	0.017
SPOCK1	0.12	1.1 (1-1.2)	7.6	2.8	0.0058
HP	0.11	1.1 (1.1-1.2)	12	3.5	0.00045
C1QL1	0.13	1.1 (1.1-1.2)	11	3.3	0.00088
FGA	0.071	1.1 (1-1.1)	5	2.2	0.025
