# Supplementary material for: Construction of the metabolic reprogramming-associated gene signature for clear cell renal cell carcinoma prognosis prediction
Source: BMC Urol. 2023 Sep 15;23:147. doi: 10.1186/s12894-023-01317-3 (PMC10503121; doi:10.1186/s12894-023-01317-3)
Supplement: Supplementary file 6 — Supplementary Material 6 [file 12894_2023_1317_MOESM6_ESM.xlsx]

## Sheet: lassoSigExp
Table S5_lassoSigExp
id	status	times	ANK3	WDR72	PLS1	SLC16A12	ASPA	EMX2	SMIM24	EMCN	FLRT3	LAMB3	PLG	IL20RB	MDK	CXCL5	PDK4
TCGA-3Z-A93Z	0	385	1.56655	2.54651	2.42445	4.98151	3.68382	4.00788	6.95565	4.73577	2.75909	1.6756	0.146501	0.821529	4.75936	0.0496936	8.72293
TCGA-6D-AA2E	0	362	2.89075	4.14092	2.53651	4.17633	2.91655	4.12927	6.21111	3.10667	2.78941	2.14018	1.00124	0.667409	3.32696	0.326182	6.25915
TCGA-A3-3306	0	1120	1.37825	3.24223	3.17337	6.6471	4.69109	4.14927	6.3106	4.74718	4.17251	0.576425	0.0475176	0.638506	1.10151	0.0399219	9.30454
TCGA-A3-3307	0	1436	2.22239	3.75635	3.84782	5.90577	4.63723	4.12307	6.99041	4.84795	0.980924	0.603995	4.33677	0.426106	2.09378	0.0743185	9.45326
TCGA-A3-3308	0	16	1.93382	2.50033	2.4262	0.951919	4.31684	3.18657	3.75477	3.61094	2.41177	1.76398	0.0318599	1.29667	3.53054	1.57173	7.13565
TCGA-A3-3311	1	1191	2.20359	3.24372	3.81903	4.877	3.6807	3.72882	6.2051	3.82094	4.87407	1.4812	0.00339401	3.52661	3.43008	4.69767	5.56704
TCGA-A3-3313	1	735	4.599	4.7943	3.22945	5.55137	3.05044	3.87442	2.55908	2.99936	4.49171	1.34299	0.0141583	0.797299	3.62265	0.00891397	3.11518
TCGA-A3-3316	0	1493	0.625496	0.847675	2.43461	3.47774	3.61866	2.57446	4.686	2.91792	0.610883	3.85568	0.0247845	3.09485	2.45097	5.61667	6.05332
TCGA-A3-3317	0	1491	3.18507	2.57709	2.17404	5.40941	4.62856	2.89499	5.77004	3.7426	4.03305	3.53293	0	3.41464	4.92054	0.0380059	4.22655
TCGA-A3-3319	0	1130	1.10596	0.916311	3.51853	4.58451	2.17166	3.58193	5.67465	0.631176	1.51395	6.88003	0.131307	6.67653	5.0952	3.43926	6.32832
TCGA-A3-3320	0	1508	2.91992	4.24025	3.99356	5.46917	5.61949	4.71615	6.83442	4.16397	3.88803	0.379097	0.0266215	0.552617	1.65483	0.102415	9.36587
TCGA-A3-3322	0	1478	2.26264	3.90495	2.68083	5.19845	4.08998	4.32942	5.05865	4.07449	4.03525	0.913402	3.06477	0.379182	1.54353	1.01506	6.09839
TCGA-A3-3323	0	1106	0.889628	0.984062	2.66707	3.69019	4.18707	4.54863	4.59608	3.45958	1.88504	2.2404	0.0146972	2.24558	3.79298	4.08102	7.9572
TCGA-A3-3324	0	1186	2.04148	3.03591	2.67278	4.95132	3.68433	3.15983	6.27856	3.24818	4.09038	0.71717	0.010411	0.397954	1.91474	0.165267	5.24356
TCGA-A3-3325	1	1170	2.0805	3.58569	3.85513	4.62559	3.9271	3.8596	6.94729	4.7574	0.850257	1.97717	3.93161	0.954646	2.09396	3.90185	7.91537
TCGA-A3-3326	0	1137	2.78398	3.10012	3.31689	5.83537	4.89633	5.15792	5.83851	4.57877	3.52431	0.948147	0.0654505	0.629812	1.87116	0.807368	7.75642
TCGA-A3-3328	0	1385	1.91661	5.08174	1.92393	4.63785	0.0293158	2.16196	7.94317	1.69988	0.0438659	3.54852	0	0.154952	3.03332	0.0374594	3.86883
TCGA-A3-3329	0	1624	1.78475	3.84766	3.62844	5.30035	4.59845	4.11808	5.20927	4.23513	0.962893	1.02267	4.61041	0.614227	1.45193	0.173147	9.0685
TCGA-A3-3331	0	1257	1.26341	3.83085	3.58553	4.87049	5.15926	3.05944	6.7695	4.27767	3.49012	1.17312	0.224925	0.342912	1.95627	1.04488	7.4091
TCGA-A3-3335	0	1886	2.49063	3.45048	4.06013	5.05809	3.79843	4.8617	6.74906	1.9081	2.17293	1.06822	0.136887	0.739951	5.85448	4.82781	8.22294
TCGA-A3-3343	0	945	2.12656	3.40782	3.51059	5.57562	3.99455	4.69055	5.10179	3.28324	2.07989	1.23814	0.00744498	0.610921	1.60609	1.33439	9.78705
TCGA-A3-3346	1	137	0.318198	0.140877	2.25964	0.286408	3.04873	0.400985	3.20438	0.522723	0.17359	4.68891	0	0.587976	5.05663	5.3744	5.02833
TCGA-A3-3347	1	1610	1.50589	0.715596	2.91315	3.27043	3.54872	1.51321	4.59016	2.784	1.35773	3.50012	0.0043917	5.72485	4.20825	2.79164	8.83639
TCGA-A3-3349	0	1385	2.03737	2.29118	2.97471	4.94031	3.84696	3.96347	4.90378	4.72282	3.05347	1.24961	0.260876	0.738709	4.22228	1.15475	5.75822
TCGA-A3-3351	0	910	2.25901	3.12536	3.30239	3.46504	4.25541	4.51868	5.40878	3.12968	1.83416	1.628	0.0138731	0.630792	4.60177	2.28396	6.90313
TCGA-A3-3352	1	561	2.86944	4.06675	4.00158	4.81422	5.4348	4.42662	7.66455	3.81776	0.255917	1.43292	0.712452	0.950362	2.03704	0.261175	7.90406
TCGA-A3-3357	0	2688	1.28808	3.49263	4.30294	0.493064	4.67585	4.15042	6.0228	3.21864	3.39609	1.32306	1.98489	1.85431	3.78482	0.037343	5.31138
TCGA-A3-3358	0	1307	1.89018	3.35312	2.96315	4.48948	3.40361	3.49859	5.87484	3.8624	0.762351	2.72038	1.55675	3.41573	4.29063	0.644551	8.02945
TCGA-A3-3359	0	2504	2.69898	3.77915	3.74363	4.8995	5.04533	4.41698	6.9278	4.21944	3.84247	1.00224	0.884227	0.532977	2.34918	0.0484514	9.43289
TCGA-A3-3362	0	1559	2.9335	3.74024	3.45153	4.64537	4.04903	4.70862	7.0154	4.47635	3.0043	1.29103	2.93827	1.04906	2.621	0.338819	7.0217
TCGA-A3-3363	0	319	2.34435	3.34881	5.43108	5.62663	2.98744	5.50063	4.64619	1.66889	6.55651	1.01452	0.174338	0.445195	4.05594	2.99324	3.28549
TCGA-A3-3365	0	873	2.1415	2.98664	2.89112	4.79494	4.26985	4.36315	6.10007	5.56551	3.43497	1.26652	1.47054	0.540631	2.48738	1.28892	6.92146
TCGA-A3-3367	0	2270	2.6241	3.89601	3.65456	5.98602	4.43153	5.22122	7.01699	4.00511	1.25278	0.60367	3.37857	0.823868	1.29012	1.45727	9.13768
TCGA-A3-3370	0	2274	2.94471	3.81803	3.45116	4.30491	4.34897	4.2313	5.59674	4.57738	3.3357	1.13664	4.19974	0.224434	2.82536	0.00694249	9.73068
TCGA-A3-3372	0	735	1.52287	2.78792	2.65591	5.35722	4.10357	3.8397	3.72257	4.12098	4.51725	0.734501	0.413361	0.434377	2.29457	0.224105	8.47543
TCGA-A3-3373	0	1621	2.26747	3.83631	3.79561	1.65534	4.13462	3.99638	6.98121	4.33092	3.9014	1.27302	3.69009	0.337979	1.72917	0.318844	9.91447
TCGA-A3-3374	0	1314	0.611903	3.34534	1.0334	0.931932	0.101412	2.74143	8.78348	0.872758	0.18896	1.46894	0	0.123513	2.27697	0.457608	7.88218
TCGA-A3-3376	1	1696	1.63257	2.4597	2.42613	4.41228	2.48751	3.81279	5.67369	5.42202	3.89124	1.38106	2.46566	0.832493	3.69132	0.742278	5.59353
TCGA-A3-3378	0	630	2.02877	3.84789	2.61619	0.44511	4.33604	3.61639	0.49936	1.07238	0.492721	3.8943	0.0107367	0.9206	5.07675	1.96737	6.44382
TCGA-A3-3380	0	567	1.83114	3.51348	2.57534	5.71052	4.14612	3.91816	6.00816	4.5929	1.66678	1.37123	5.00352	0.606832	2.62323	0.116259	9.96314
TCGA-A3-3382	0	574	0.147251	0.322161	1.41014	5.53987	3.56764	1.54753	6.02286	1.26162	1.07882	4.08332	0.00403588	5.51868	2.48711	2.23608	8.82309
TCGA-A3-3383	0	861	1.7851	2.62128	2.50667	4.60959	3.16993	4.83504	7.66147	4.35726	0.58036	0.852316	3.60095	0.780224	3.24374	0.441987	6.87966
TCGA-A3-3385	0	1993	3.26155	5.10051	4.2279	6.02513	4.83016	4.86968	7.13555	3.60208	4.07602	0.424524	0.0495984	0.364712	0.628721	0.0391052	10.0728
TCGA-A3-3387	0	617	2.2483	1.80344	3.60709	4.71612	3.13173	2.92417	5.35642	3.62358	3.40403	1.89614	0.00672667	6.46184	5.08979	1.81315	6.41609
TCGA-A3-A6NI	0	1018	2.31837	2.79507	3.77259	3.5942	2.54424	4.41253	5.51582	3.4166	2.88082	3.01662	0.278436	2.19526	3.70505	0.124677	5.03451
TCGA-A3-A6NJ	0	468	2.7101	3.35612	3.37884	4.76717	2.94098	4.4622	5.81576	4.9742	3.20767	1.37851	4.37246	0.651296	2.46551	0.320452	6.3301
TCGA-A3-A6NL	0	689	1.74689	2.24158	2.80081	3.39209	2.90689	3.94604	6.58048	4.19244	3.35625	2.33303	2.87092	0.551399	2.98682	0.144433	6.44948
TCGA-A3-A6NN	0	3	1.42371	2.59681	2.44964	4.05642	3.34085	4.73068	5.99152	3.85707	0.929664	1.12711	4.52691	0.490378	4.18906	3.35373	7.52003
TCGA-A3-A8CQ	0	3	2.55833	3.03437	3.06718	3.70474	3.90694	3.61908	5.69461	4.82396	4.1828	1.13731	0.055647	0.456276	3.05024	0.0467728	7.93991
TCGA-A3-A8OV	0	340	2.05581	3.61765	3.88854	4.58905	4.67374	5.13717	6.20313	4.77835	4.45634	0.38047	4.0076	0.310837	2.54041	0.16501	7.11613
TCGA-A3-A8OW	0	323	2.74371	3.44921	3.10285	5.87433	4.20423	4.7238	7.79023	5.29188	2.06848	0.968988	6.26708	0.526314	2.32723	0.0427888	8.46459
TCGA-AK-3425	0	3343	0.732739	1.778	2.9458	3.27769	1.62875	3.01827	4.93973	3.09229	3.56137	3.82322	0.265955	2.86297	5.94538	4.9125	5.14979
TCGA-AK-3426	1	885	0.673138	1.22845	0.551919	0.878709	1.47648	2.55083	1.91947	2.46513	0.9147	2.84807	0	1.1551	5.97961	3.31955	5.49577
TCGA-AK-3427	0	3583	0.689312	3.85942	1.51352	3.58175	0.408457	3.78319	7.24303	3.32621	0.769784	0.0521605	0.0232292	0.197316	5.58284	0.0387197	3.91547
TCGA-AK-3428	0	3728	1.58165	3.36723	3.41596	6.05268	2.70594	4.39876	6.55181	4.46041	2.72875	0.845447	0	0.141803	2.85543	0.747864	8.65509
TCGA-AK-3429	0	3328	1.77606	3.29144	3.42196	4.03946	3.16121	3.02508	6.3027	4.32335	3.53375	0.418022	4.58923	0.414041	4.17586	0.0510085	5.84076
TCGA-AK-3431	1	2241	1.22468	2.04853	2.36872	4.18742	2.61898	2.97101	4.13427	4.72539	0.830883	1.96591	0	0.818332	3.61891	2.30126	7.07224
TCGA-AK-3433	0	3409	2.1031	4.76761	1.29989	3.00491	0.507736	4.29526	6.49563	1.83866	0.168027	0.657529	0	0.0274402	1.71429	0	5.53821
TCGA-AK-3434	0	2087	1.47295	2.65103	2.65509	5.44721	3.58754	4.74211	6.85925	4.84956	0.752703	0.859997	1.14101	0.683725	4.00186	0.180652	9.50239
TCGA-AK-3436	0	3331	0.441084	1.50621	2.62298	5.01668	1.72423	0.0851614	6.46445	1.6297	0.183327	3.06848	0.052057	6.56756	2.39776	0.0102137	8.05333
TCGA-AK-3440	0	2865	1.43676	3.9939	1.50409	0.720173	0.272543	3.53107	7.278	2.24819	0.934131	1.53026	0	0.115169	2.13442	0.0178613	5.46276
TCGA-AK-3443	0	1423	1.66481	4.1688	2.365	2.30076	0.0700143	3.13558	7.64028	1.83966	0.00733763	0.537646	0.0119191	0.0970137	0.991446	0	6.49937
TCGA-AK-3445	0	2392	0.140195	0.0653683	1.67282	0.698504	3.0503	1.97913	3.53377	2.87221	0.943141	2.85344	0.00942674	5.59331	5.86138	0.472239	7.67627
TCGA-AK-3447	0	1217	0.750218	3.9621	0.413642	1.0039	0.0627933	3.50487	8.21524	2.77233	0.0532965	0.449649	0.033949	0.0740299	1.43284	0.0122837	6.46319
TCGA-AK-3450	0	1508	3.0634	3.929	3.5102	4.80143	4.48304	4.49507	8.09191	4.37624	2.35999	2.71633	0.0158446	0.58359	5.10093	2.11015	9.37959
TCGA-AK-3451	0	2868	1.78483	3.54113	3.23791	2.47249	2.58198	2.71478	7.4535	4.36234	2.65848	2.19821	0.0450678	3.0443	4.3664	0.134211	6.09325
TCGA-AK-3453	0	2531	1.9392	2.32469	1.85963	3.70387	3.7434	4.3962	5.16891	3.72894	0.382506	0.92851	0.707415	1.49496	2.92455	0.880277	4.79954
TCGA-AK-3454	0	874	0.963109	1.00956	0.888615	1.62203	4.54799	2.50899	6.82321	3.83866	0.658986	3.25897	0.55678	4.22307	4.15766	1.52026	4.30251
TCGA-AK-3455	1	683	2.51836	3.30657	3.96697	5.77546	3.30101	4.44808	6.85884	3.2054	0.408031	1.31898	3.78111	0.760574	3.51464	0.0114348	8.00907
TCGA-AK-3456	0	1143	2.83797	4.45165	4.0192	4.96517	1.21911	4.31224	5.19088	1.18768	5.8657	1.08035	0.418818	0.258153	4.32096	0.705663	2.87956
TCGA-AK-3458	0	1168	1.57721	3.64041	3.71009	6.13233	4.04143	3.53353	7.07526	3.49199	2.18619	0.415724	0.258602	0.762479	2.17109	3.82256	9.28707
TCGA-AK-3460	0	2508	1.61679	2.97783	2.60389	6.19241	3.91023	4.06875	5.79706	4.6671	1.89395	0.729785	0.307769	0.781772	2.21933	1.3771	9.58241
TCGA-AK-3461	0	2217	2.42014	2.31245	3.5237	4.78568	3.7155	3.38318	5.37921	4.64706	2.18139	1.55606	1.29516	0.661112	2.85791	4.61351	9.87077
TCGA-AK-3465	0	369	1.36827	5.02774	1.87734	2.72926	1.08959	3.86744	7.54412	2.7722	1.53598	1.67121	1.3343	0.136068	2.00013	0.100682	5.42973
TCGA-AS-3777	0	1238	0.952315	2.91557	2.48558	2.31758	0.551769	3.44568	7.55533	1.86996	1.11678	2.25788	6.67186	1.60196	2.15107	0.207941	4.11652
TCGA-AS-3778	0	43	2.1545	3.13446	3.42888	5.63844	3.51842	4.9257	7.24027	4.11939	2.86878	1.16887	0.011078	0.462407	4.81505	0.247698	7.72681
TCGA-B0-4688	1	101	1.56127	0.00845701	0.689228	0.0685217	0.811232	1.59394	0.138719	0.717219	0.00930919	1.70694	0	2.92908	5.25841	2.93583	1.91007
TCGA-B0-4690	1	43	0.530656	0.509928	2.86015	1.36373	2.56014	0.857654	1.85608	2.46213	2.02897	4.011	0.00364794	6.01532	6.01287	7.22301	3.78509
TCGA-B0-4691	1	139	0.232648	0.243459	1.92018	1.92569	3.41056	2.38372	6.13613	2.25506	2.54788	3.66262	0.117792	6.8746	6.85094	0.359342	3.25094
TCGA-B0-4693	1	77	2.45598	3.6525	3.31431	3.91437	3.58389	4.1484	6.84485	4.32464	3.45667	1.11423	0.00954039	1.23927	2.80231	0.0473388	6.33106
TCGA-B0-4694	1	106	1.56409	2.30656	3.19726	3.00483	3.00909	3.44709	4.61569	2.77162	2.26749	2.81166	0.0892726	3.14013	5.63154	3.54102	6.4128
TCGA-B0-4696	1	866	0.287136	0.0114384	0.0784065	0.0727851	0.25142	0.0396859	1.0657	0.966702	0.0558079	0.346747	0.00513398	1.13463	6.68109	6.83022	0.993862
TCGA-B0-4697	1	578	0.440325	0.504612	0.351003	0.231429	1.31325	2.86987	1.00783	2.55792	0.230083	2.03512	0.0251444	3.67217	4.55619	0.388878	4.29764
TCGA-B0-4698	1	42	0.841725	3.21938	1.1516	0.250757	0.308943	0.0369924	0.0533964	0.823961	2.79819	1.32193	0.00318951	2.73396	6.1644	7.80575	3.41011
TCGA-B0-4699	1	110	1.67415	4.24694	1.1298	1.21284	0.338344	3.08033	7.24757	0.816445	1.00443	2.28179	0.00459627	2.60488	6.13342	0.756889	1.6445
TCGA-B0-4700	1	1980	1.0757	1.08932	1.53393	1.26323	2.17738	1.34065	4.12747	3.29954	1.00685	3.88378	0.0451742	4.48656	5.69817	2.0623	5.27461
TCGA-B0-4701	1	238	2.24988	3.34501	3.36161	4.13084	3.23131	3.47171	4.50945	3.62892	0.829745	1.20744	0.00862182	1.18636	3.61057	0.063784	7.92466
TCGA-B0-4703	1	182	0.526446	0.161425	0.401133	0.787463	0.977545	1.3906	0.657654	3.65657	0.292063	3.22283	0.00750458	6.21624	5.38113	0.919528	4.55717
TCGA-B0-4706	1	65	1.29723	2.18894	2.22988	3.88642	3.75235	4.08734	5.66621	3.77483	0.855717	1.50464	0.0954481	1.18963	3.37931	0.938846	6.66597
TCGA-B0-4707	1	600	0.491341	0.388787	0.585734	1.19101	2.57183	1.70105	3.95209	1.36041	0.430146	4.88058	0	6.32716	6.13989	0.471458	7.08113
TCGA-B0-4710	0	1755	1.95143	2.87048	3.02459	3.03018	4.442	3.36155	5.52244	2.83235	0.667868	1.33594	0	0.74807	5.03634	0	6.88913
TCGA-B0-4712	1	1337	0.686309	0.344527	1.99862	3.0607	1.19527	0.347804	4.9065	2.52414	0.269772	5.24521	0.00729404	6.36447	5.6216	3.04883	2.43798
TCGA-B0-4713	1	202	0.354463	1.7382	2.03102	0.52484	4.67037	2.45068	6.99181	2.06783	3.41259	4.86377	2.61767	5.66093	5.1831	0.276517	4.78709
TCGA-B0-4714	1	99	1.2012	2.96062	1.6405	3.94314	4.86832	3.66251	5.88432	3.46066	2.42881	0.792516	0.265598	0.749566	2.59658	0.188178	5.66749
TCGA-B0-4718	0	1778	1.29756	2.13144	1.54729	2.49181	4.38148	3.22302	5.10822	2.31159	0.693949	1.50044	0.0416803	1.53133	3.5978	1.77444	6.02123
TCGA-B0-4810	1	478	1.13266	1.9401	2.10982	1.44541	3.31167	3.44902	4.15051	4.24445	2.02567	2.46184	0.100696	3.38791	5.57769	1.50047	5.09293
TCGA-B0-4811	1	1417	1.19027	2.39455	1.17434	2.67248	4.56466	3.26347	7.30634	2.7945	0.95482	1.13071	0.0915296	1.23777	3.01652	0.53568	4.59863
TCGA-B0-4813	1	18	1.78939	1.96681	1.19336	0.325113	2.14989	2.30387	0.484638	2.17195	0.35678	1.02659	0.0576318	1.03664	6.46224	0.0720728	2.50538
TCGA-B0-4814	1	168	2.2659	3.29423	3.21861	5.19625	5.13343	4.19035	6.0416	3.41059	0.503575	0.869908	0.042375	1.24417	2.47383	1.70615	6.89212
TCGA-B0-4815	1	1588	1.99179	1.84974	2.46889	0.878839	3.71215	0.0489889	4.88396	1.85299	1.81865	6.04394	0.0144856	4.2126	5.1972	6.30559	4.2366
TCGA-B0-4816	1	1371	0.952943	0.573972	3.04554	5.30467	3.59655	3.99475	3.80833	3.66276	4.00502	0.673262	0.107497	0.681771	2.12401	6.07884	6.80206
TCGA-B0-4817	1	1019	0.458973	1.42593	2.02947	1.44782	2.39988	4.75408	5.85258	0.780682	0.0439839	3.86654	0.0103431	3.70769	5.21297	4.07262	4.76999
TCGA-B0-4818	1	510	2.08532	2.52493	3.4592	4.33753	4.40159	4.32623	5.87825	4.71069	3.02358	0.6817	4.29527	0.582097	2.49768	0.273134	8.03403
TCGA-B0-4819	1	183	0.869129	1.31982	1.66672	1.37521	2.80997	2.25087	3.92441	3.89817	2.3871	2.82215	0.00845606	4.79572	5.00413	0.834467	4.63772
TCGA-B0-4821	1	1230	0.538922	0.185067	0.941712	0.580692	3.58059	2.80692	4.89948	1.67091	0.10196	3.59397	0.0148698	4.87241	7.4921	0.427687	6.15101
TCGA-B0-4822	1	1111	0.854206	0.975646	0.578514	1.31077	4.68208	2.48633	7.07392	3.57268	0.793358	3.34798	0.523632	4.6016	3.89643	1.2956	4.39592
TCGA-B0-4823	1	454	1.60482	2.9416	2.49243	4.20334	2.52313	4.05375	6.36867	4.54787	2.48728	2.24845	3.47343	1.22301	3.59556	0.173888	5.59776
TCGA-B0-4824	1	1657	2.30104	3.73131	3.46107	5.22406	4.77982	4.71703	6.48394	5.42528	3.26968	0.743367	0.33791	1.11497	2.47473	0	6.04814
TCGA-B0-4827	1	885	0.4124	2.74385	1.11786	0.315376	3.11462	4.46968	0.823985	2.59977	2.21474	3.65073	0.00310294	2.17686	6.95535	0.603688	5.05538
TCGA-B0-4828	1	307	1.81882	3.00162	2.80161	3.91674	4.57839	4.75897	6.6082	2.43011	0.328526	0.359649	0.0370362	1.1917	3.63192	0.189128	7.39408
TCGA-B0-4833	1	2386	1.4385	2.87615	2.27821	4.21582	4.46563	4.11863	6.79337	4.73204	2.51178	0.807632	0.104583	1.09183	3.04344	0.812276	7.00732
TCGA-B0-4834	1	2090	1.09156	4.60632	1.36484	3.4638	0.361715	3.80018	6.59507	3.37833	0.727647	0.309918	0	0.114494	1.61438	0.00964338	3.43609
TCGA-B0-4836	1	1238	1.17916	2.11255	2.4373	2.89454	3.18135	2.14625	4.24993	2.0764	0.987114	4.49849	0.0092293	3.86887	2.89569	5.76446	7.84879
TCGA-B0-4837	1	1378	0.587253	0.635218	2.06001	0.31952	4.70871	1.03065	4.64417	2.26984	0.144424	1.90782	0.0354358	0.823604	6.37888	5.30398	6.27637
TCGA-B0-4838	1	834	2.62335	3.1414	3.43977	3.86829	3.82823	3.22451	5.86018	4.1455	3.15834	1.597	0.824958	2.1101	4.40811	0.222879	9.12066
TCGA-B0-4839	1	1639	0.828728	1.50821	1.96701	3.38761	2.17568	3.44806	6.81225	4.05775	2.65374	1.09271	0.0038436	0.374002	4.71814	0.350442	5.21804
TCGA-B0-4841	1	204	1.26829	1.07461	0.788788	2.01814	2.14386	3.12117	5.81443	4.56989	1.23728	0.74951	0.0221635	0.615911	3.27286	0.072982	5.44621
TCGA-B0-4842	1	1724	0.0636559	0.629577	0.474508	0.991841	2.85883	4.21884	4.49229	1.9277	4.55292	4.45617	0.0152883	5.34228	5.56543	0.836376	3.21138
TCGA-B0-4843	1	320	0.521646	0.97434	1.23697	0.0869324	3.57323	1.8504	1.47963	2.89557	0.444157	3.1992	0.0310056	1.19474	5.1218	2.3048	2.63195
TCGA-B0-4844	1	313	0.652895	2.34655	2.79863	2.91225	4.0552	3.55879	6.89498	0.846127	2.14832	2.24922	0.0906754	3.52787	3.02533	3.6801	6.76492
TCGA-B0-4845	1	1986	1.63233	3.33826	2.71811	3.11196	5.23643	4.08964	6.84906	5.03026	2.01785	0.562537	1.68763	1.01796	2.28453	2.99706	6.91675
TCGA-B0-4846	1	1200	2.95325	4.11304	3.87792	5.40708	4.18382	3.70471	5.61301	4.62108	1.73912	1.22418	0.317424	0.529187	2.85329	1.02225	7.72569
TCGA-B0-4847	1	793	1.9504	2.21341	2.13814	4.07454	3.7893	4.15155	5.31018	3.31459	0.532411	0.634383	0.692278	1.49485	2.15182	0.955746	4.85488
TCGA-B0-4848	1	883	1.61685	1.72953	3.4601	3.91898	2.67531	3.03647	5.14254	2.87671	3.32827	3.76585	0.0244865	2.9289	4.72153	6.77757	2.24814
TCGA-B0-4849	1	69	1.42382	2.48982	3.03342	5.04811	4.40839	3.74432	5.86548	3.99153	1.48248	0.395119	0.022467	0.879845	1.46232	0.661694	7.64292
TCGA-B0-4852	1	1121	2.41263	3.60916	3.38837	4.33932	4.24247	3.82404	6.46966	3.58236	1.12909	0.770798	2.26803	1.4075	3.41034	0.017321	8.3986
TCGA-B0-4945	1	2145	2.73715	2.71686	3.42856	4.58309	3.76891	4.14925	6.432	4.58219	3.00119	2.47482	0.137944	1.91861	2.3371	0.441478	7.15547
TCGA-B0-5075	1	637	1.99924	2.80744	3.65691	0.508176	4.02966	3.5077	5.28736	1.61809	3.43594	3.12041	0.0815869	4.49885	5.5499	0.121352	4.16953
TCGA-B0-5077	1	1317	1.38041	2.60966	2.42516	0.779352	3.71894	4.499	6.42623	3.02408	1.09391	2.04963	0.00300923	4.27206	4.54561	1.42485	3.81525
TCGA-B0-5080	1	342	0.437007	0.120495	0.775371	1.50368	1.38183	1.76039	2.86315	3.58516	0.658783	2.52339	0.0190606	5.50565	5.61826	0.255689	3.41445
TCGA-B0-5081	1	362	1.39892	1.58862	2.31552	2.93447	2.63366	1.11897	4.54339	2.82622	0.69467	2.90431	0.0647871	5.5778	3.94026	1.28259	7.09942
TCGA-B0-5083	1	1045	1.38262	3.74207	1.14461	1.6395	0.438156	3.83745	5.51686	2.73315	0.687007	1.93326	0.200193	0.121684	4.19222	0.149437	6.2998
TCGA-B0-5084	1	222	0.17713	2.4311	3.37353	3.12912	0.815244	0.476544	3.37647	1.61754	1.16254	2.20262	0.478547	1.10915	7.17085	5.3014	3.37376
TCGA-B0-5085	1	770	1.51033	2.79355	1.49809	4.8915	4.31535	4.30094	7.22963	2.90708	1.9978	0.442878	0.359387	0.959961	2.47389	0	4.03736
TCGA-B0-5088	1	563	1.69727	2.51325	1.8907	2.19	4.01159	3.70071	7.16907	3.5342	1.74787	2.26986	3.09405	1.70303	4.53597	0.0953621	6.11032
TCGA-B0-5092	1	459	1.94626	1.29087	1.51489	1.62134	4.11991	3.14451	5.34821	2.61685	1.94871	2.0095	0.0724378	3.66469	6.69522	0	6.78005
TCGA-B0-5094	1	333	1.15529	1.90863	3.3349	1.98911	3.83033	3.75712	5.62146	1.36468	0.420074	2.76165	0.0884992	5.80239	3.35207	5.47854	4.5029
TCGA-B0-5095	1	245	0.417677	0.155895	0.661932	1.90773	4.05719	2.13578	5.0992	3.86808	0.865092	3.57447	0.00416741	5.47119	4.79317	0.249833	4.90774
TCGA-B0-5096	1	68	0.187806	1.44419	1.40109	0.241363	0.0933554	0.541885	0.463405	0.917013	0.711177	5.14483	0.00882206	0.878671	6.01784	2.05956	4.28615
TCGA-B0-5097	0	665	0.869923	1.21264	1.28167	2.15773	2.94207	1.50415	4.19492	2.7097	0.625934	3.7184	0.0585619	3.22616	4.45616	2.51276	8.20867
TCGA-B0-5098	1	1584	1.88119	1.18653	3.14921	0.41853	0.167715	3.6343	3.42225	0.612575	1.30744	3.7996	0.0441157	1.38287	8.42079	4.49677	2.59862
TCGA-B0-5099	1	485	1.45512	3.37913	2.23577	2.26739	4.59332	3.43525	5.19341	4.31326	4.14681	0.900598	5.33087	0.767436	2.6532	0.00983811	5.55319
TCGA-B0-5100	1	1913	0.814088	0.20556	0.857416	0.914669	0.537582	4.56011	4.29586	4.03101	1.44096	3.52863	0.0558317	0.424112	5.28427	0.53242	3.23874
TCGA-B0-5102	1	2764	1.86715	0.0901212	2.99975	3.93172	3.87439	4.47702	5.51291	1.99665	2.84238	0.642148	0.0399645	0.426754	4.24695	0.175619	5.31182
TCGA-B0-5106	1	1598	0.743941	2.19267	2.53982	4.44167	2.86711	4.10286	5.30649	2.43779	2.28151	1.48395	0.0202546	0.844111	5.60845	1.11486	6.70941
TCGA-B0-5107	1	927	0.089789	0.931065	2.8204	0.649128	2.71113	3.93244	5.30606	0.554681	3.51962	2.01919	0.0122097	6.69632	4.82195	0.513285	0.997057
TCGA-B0-5108	0	1782	0.793275	1.66867	1.93713	2.68274	2.94856	3.28719	4.29702	2.99493	0.268067	2.94816	0.0213024	0.724557	4.11329	3.61093	6.68064
TCGA-B0-5109	1	587	1.20426	2.45067	2.92457	1.33499	0.489685	1.94877	3.36444	2.82208	2.27175	5.47014	0.0421757	0.826178	4.02358	6.16185	6.47897
TCGA-B0-5110	0	2009	2.6735	3.22165	3.41495	5.26402	4.39939	3.75573	6.64152	4.97473	4.25571	0.930869	3.85221	0.544678	2.17552	0.252838	5.53687
TCGA-B0-5113	0	1175	2.52617	3.24899	3.15645	5.7382	3.47867	3.92224	4.4479	3.74446	3.84785	2.12906	0.0374178	0.703603	2.24926	0.209291	6.08943
TCGA-B0-5115	0	1604	1.85416	2.62263	2.64882	5.14359	4.30116	4.72728	5.75999	4.70987	2.25865	1.24734	2.23507	0.864321	1.84047	2.35197	5.02938
TCGA-B0-5116	0	1274	1.4031	1.72859	3.10903	4.21123	2.60405	4.36559	6.85424	3.94717	1.7414	2.15908	1.3387	3.52067	6.00368	0.220921	4.75359
TCGA-B0-5117	0	1608	1.34494	3.51912	0.893033	2.31544	0.260418	3.55381	7.8488	2.59291	0.366228	2.03634	0.00428661	0.157241	2.27969	0	2.7985
TCGA-B0-5119	0	1552	3.14239	3.89396	4.01472	5.3819	4.03088	4.59762	7.01087	4.83246	4.83075	0.392402	0.884122	0.482614	1.96783	0.321141	8.20736
TCGA-B0-5120	0	1169	0.931577	2.83375	1.75452	3.48947	3.3592	4.52433	3.51039	4.72385	1.57	1.58369	0.0811543	0.250955	2.47559	2.05443	6.73606
TCGA-B0-5121	0	1485	1.84861	2.35709	1.98622	3.8342	3.06562	4.22182	6.8758	4.57706	0.506592	0.896791	1.558	0.890815	2.01927	0.386526	6.90516
TCGA-B0-5399	0	1411	2.57508	3.71574	3.58773	5.13875	4.01044	4.877	6.25593	4.36577	0.997354	1.70854	3.84748	0.997348	1.71734	0.762283	4.65135
TCGA-B0-5400	0	1733	0.956652	1.7848	0.975564	1.63824	1.99504	3.22936	3.81815	1.78154	0.322456	4.97241	0.200239	4.06829	4.62377	2.01909	6.34874
TCGA-B0-5402	0	1290	1.95735	3.85182	3.06194	5.52175	3.78578	3.2193	6.2818	3.99203	0.478975	2.76624	4.32465	0.75224	2.04765	0.0627552	10.4407
TCGA-B0-5690	0	3392	1.58721	2.60779	2.75185	3.83569	3.3979	3.74168	6.15721	4.90487	0.50951	1.7052	4.06359	0.548466	3.03323	0.276506	5.45535
TCGA-B0-5691	0	3431	2.73288	3.98481	3.40995	4.13135	3.93122	5.02101	6.73397	4.86763	3.38647	2.11184	3.15326	0.130029	3.33106	0.179823	8.38183
TCGA-B0-5692	0	3944	2.08707	2.59341	3.18319	4.06967	3.2028	5.17828	5.86065	3.25974	3.84223	1.3863	0.176949	0.649442	6.28653	0.0516468	5.76515
TCGA-B0-5693	0	4074	2.42292	3.5197	2.91342	4.15978	3.84862	4.79315	6.0244	5.13315	2.20082	1.33138	1.95587	0.389744	2.32062	0.102606	8.16489
TCGA-B0-5694	1	480	1.16904	1.96634	3.23022	4.83069	2.69227	4.00834	5.41833	3.40642	2.1954	2.87092	2.12779	3.37138	1.7572	3.57258	4.98959
TCGA-B0-5695	0	2150	2.3334	3.30141	3.39734	4.78225	4.36844	4.49957	6.74414	4.42711	3.0186	0.727156	1.23885	0.593842	3.23761	0.170461	8.06056
TCGA-B0-5696	0	2609	2.50099	2.73534	2.90978	3.67474	3.59598	4.57178	7.35147	4.07427	2.53462	2.50487	0.381946	2.89982	2.87907	2.02557	6.46192
TCGA-B0-5697	0	2630	2.16636	2.07501	4.51844	4.03857	1.54321	4.30295	4.47029	3.27614	6.36715	4.90007	0.465137	2.60706	4.95602	3.31651	3.95298
TCGA-B0-5698	0	3631	1.56592	3.11508	3.30742	5.49113	3.67708	3.52077	5.62031	3.415	2.22402	1.00545	0.206218	0.289523	3.15824	0.536696	5.69762
TCGA-B0-5699	0	3841	3.69003	3.90412	4.39109	6.20581	3.91584	5.12415	7.75777	3.65877	1.54768	0.954297	2.33066	0.700473	1.13912	0.0450519	7.05337
TCGA-B0-5700	0	1790	1.27011	2.87315	1.80119	4.53743	3.39125	4.05112	7.40474	4.35143	2.64656	0.857157	3.15503	0.318719	2.7905	0.42119	5.78572
TCGA-B0-5701	0	2461	2.20541	3.59182	3.38464	4.24826	1.70251	2.92516	4.82353	2.58983	1.68254	4.73626	0.0508496	2.56952	2.83313	2.72493	8.98546
TCGA-B0-5702	0	2172	0.975528	1.45825	0.489828	2.52691	0.77177	6.24135	7.25597	4.97241	1.4106	3.55805	0	0.884895	5.27475	0.102092	4.27482
TCGA-B0-5703	0	2246	1.35019	3.44377	3.60372	3.60225	3.82114	2.85706	7.17985	2.9742	3.16711	1.46901	5.19847	0.461653	2.8891	1.8434	7.75307
TCGA-B0-5705	0	4537	3.47852	3.74865	3.91992	5.67976	4.59213	4.22262	6.92903	4.64524	4.14962	0.851729	0.314651	0.674402	1.77386	0.0675637	7.38365
TCGA-B0-5706	0	3205	1.33655	1.43794	1.82831	3.49793	2.11396	2.80826	3.73442	2.82835	1.3591	3.3118	1.95408	1.08988	5.09508	0.109089	5.25756
TCGA-B0-5707	0	3744	2.0545	2.34335	5.11788	3.32722	1.48321	4.83274	4.9767	1.28759	7.0787	4.98438	0.799608	0.581706	6.10062	4.16812	2.37494
TCGA-B0-5709	0	3974	2.77883	2.76042	2.40387	1.54917	3.09778	3.43815	6.62021	3.94004	4.52759	2.56265	1.19538	1.71044	4.40475	0.124228	4.87538
TCGA-B0-5710	0	2430	1.83479	2.59278	2.94683	5.10774	3.01797	3.64945	5.66114	4.78961	2.34606	1.50873	0.918099	0.533888	3.70143	0.702447	8.42647
TCGA-B0-5711	0	3989	2.68153	3.59069	3.57614	5.78152	3.9147	4.5133	6.0182	4.61863	3.41348	1.16315	0.139438	0.477876	2.07249	0.290665	5.74859
TCGA-B0-5712	0	2722	2.52479	3.55304	3.70902	6.11967	4.16664	5.25899	6.66018	3.47882	4.69048	1.44802	3.01797	0.759433	4.88424	0.0270514	8.69273
TCGA-B0-5713	0	2782	2.72266	2.82619	3.80615	6.0555	3.98735	3.58102	7.84768	4.85617	4.4178	1.36836	3.92533	0.383262	2.19878	0.00888408	8.30034
TCGA-B0-5812	0	3834	2.0427	2.67366	2.91681	5.35556	3.7277	4.6161	6.18885	5.20771	3.82292	1.41692	0.747076	0.939311	2.95884	0.739073	4.9183
TCGA-B2-3923	0	992	1.97736	5.36858	1.47209	3.59081	0.5414	3.50131	7.07634	2.53173	0.100616	1.1284	0.00938837	0.0711171	1.4717	0.0465941	4.2908
TCGA-B2-3924	0	1092	1.47862	3.66631	3.08474	4.3268	3.68491	3.32397	5.65429	4.89972	2.71357	1.36121	3.96121	0.29854	4.82302	0.134884	9.77358
TCGA-B2-4098	1	51	2.5792	2.95305	3.68996	3.58287	0.308836	4.52202	3.89194	0.680946	3.83	2.82306	0.0165359	0.296319	4.32601	0.833834	1.71304
TCGA-B2-4099	0	972	1.86034	2.76512	3.42173	5.48509	4.1887	3.62966	5.66635	4.71897	0.831809	0.64505	0.146902	0.635121	2.59693	0.971802	6.35509
TCGA-B2-4101	0	648	2.27831	3.33957	3.11161	4.99926	3.63967	4.05146	5.47389	4.20704	1.43058	3.23557	4.25297	2.55429	3.05526	1.09324	8.76495
TCGA-B2-4102	0	952	3.12485	2.93543	4.02607	6.48343	3.75084	4.34134	3.51776	4.75919	4.26795	1.17688	0.0864654	0.636219	2.12779	0.397565	6.28567
TCGA-B2-5633	0	963	2.19792	1.59577	3.20778	4.09301	2.45568	3.80391	3.11712	3.98248	4.70941	3.40796	0.275756	1.3302	4.50899	3.47406	8.14057
TCGA-B2-5635	0	755	2.85499	4.04914	4.39381	5.53998	2.80572	2.67994	3.75103	4.65072	4.61078	0.888986	0.0770401	0.50203	3.12813	1.64762	7.79398
TCGA-B2-5636	0	919	1.93297	2.3225	2.74514	0.949577	1.04882	5.14632	2.88716	5.26377	3.38633	3.66628	0.00408347	0.251113	3.61845	2.30666	5.76477
TCGA-B2-5639	1	1003	3.26462	4.25974	4.42642	5.58842	2.46249	3.87406	7.5794	2.75534	2.56527	2.12416	0.112594	3.04319	2.76816	1.28707	5.42049
TCGA-B2-5641	0	656	1.89106	2.48064	3.47055	3.85324	2.86485	3.61291	5.77762	3.13569	3.24408	3.18383	0.110093	0.620134	4.66752	2.12766	4.99688
TCGA-B2-A4SR	0	507	2.07396	3.51572	3.40284	3.88003	4.3077	5.11247	6.16047	5.07585	2.51522	2.04584	5.02537	1.38987	4.49869	0.384471	7.80113
TCGA-B4-5377	0	365	2.84431	4.07801	4.63544	5.84229	3.84878	4.15011	7.0224	3.80826	3.00849	1.24196	0.214653	0.431944	2.91923	0.0617465	9.21785
TCGA-B4-5378	0	175	1.69432	2.98191	2.50769	1.66797	0.892926	4.56594	4.1369	4.78779	1.08557	3.79621	0.00958145	0.1859	6.35753	0.0553131	9.07213
TCGA-B4-5832	0	155	0.909065	3.18029	4.06401	6.51391	3.23411	2.6358	3.6171	3.8158	2.65586	0.741404	0	5.0437	1.73447	6.98234	10.4716
TCGA-B4-5834	0	38	1.64725	3.29339	2.72741	4.94461	3.57622	4.73137	7.11483	4.84761	1.62565	1.24229	0.0157883	0.551455	3.34606	0.158565	9.61067
TCGA-B4-5835	0	16	3.27604	3.85449	3.84237	2.4492	1.92978	0.669942	7.82381	1.4545	2.27501	2.9573	0.0609712	6.02103	1.90601	0.670748	5.94761
TCGA-B4-5836	0	141	2.60454	3.65678	3.63394	5.37205	3.52603	4.01327	5.89591	5.23687	3.69183	1.62453	0.0140438	0.443199	4.52602	2.7623	9.48364
TCGA-B4-5838	0	166	1.95282	3.93436	3.44452	4.52302	4.48183	2.26178	5.166	3.91302	2.87623	1.86765	0.0426388	1.43841	4.52767	0.258278	7.97312
TCGA-B4-5843	0	11	2.51369	3.49221	3.844	5.48476	3.57292	4.58008	5.87836	5.16552	3.55673	1.3798	0.0655388	0.408961	3.24071	0.139146	8.73251
TCGA-B4-5844	0	7	2.24079	3.49416	3.11363	4.2853	4.21205	4.39896	6.60177	4.76129	3.31669	1.01951	0.0197358	0.344899	1.57765	0.124359	6.73985
TCGA-B8-4143	1	709	0.213684	1.56069	0.458659	0.320186	4.25798	0.116368	3.44704	1.77408	0.556907	2.21333	0.00475851	6.24625	7.67532	0.158687	5.47376
TCGA-B8-4148	0	1520	2.79658	3.58849	3.84023	3.23483	4.66945	3.81946	5.90979	4.34817	3.05541	0.696357	1.21539	0.653834	3.48626	0.0205195	9.11789
TCGA-B8-4151	0	1299	2.41821	2.79713	3.94869	6.18978	4.33642	4.08885	6.98671	4.20725	2.59579	0.577802	2.64864	1.13239	2.46852	0.0347381	9.58374
TCGA-B8-4154	0	1380	1.98902	4.21316	3.54285	5.8343	4.62353	4.26401	7.55988	5.2781	4.04821	0.693804	3.60913	0.394726	2.2839	0	7.97516
TCGA-B8-4619	0	523	1.20833	4.34252	2.20516	3.25642	0.618405	4.02547	6.31394	3.2873	1.86023	1.79415	0	0.129051	2.57944	0.292119	7.72393
TCGA-B8-4620	0	777	0.774476	1.49609	1.85706	0.41	1.60829	3.48147	4.10744	1.81843	0.396021	1.73248	0.0262392	1.95163	7.62313	1.44376	10.0103
TCGA-B8-4621	0	788	2.17882	3.38964	5.26323	4.05147	2.51189	4.10184	5.58589	1.26713	2.9522	2.25092	2.47205	0.416136	4.9282	1.84844	5.08197
TCGA-B8-4622	0	1525	1.67555	3.14353	4.31799	5.50192	3.56134	4.43686	6.59996	3.3839	0.959257	3.63199	1.64362	2.85435	3.13934	3.02294	9.66514
TCGA-B8-5158	0	1218	1.25612	2.3687	3.39725	4.56575	2.54635	3.7091	5.09772	1.59903	3.64414	3.76394	0	4.46521	1.7158	5.73091	4.26611
TCGA-B8-5159	0	722	3.16119	4.36501	4.23661	3.14331	4.58744	5.11536	6.98708	4.01565	3.46636	1.10706	0.0429438	0.391537	5.90336	0	10.2814
TCGA-B8-5162	0	36	1.70002	1.93451	1.27917	3.11509	1.42065	3.0388	0.519254	3.31928	1.52225	2.41998	0	0.147512	4.00506	1.48358	6.94358
TCGA-B8-5163	0	822	1.20481	1.39477	2.79996	0.303027	2.3219	2.22091	2.33444	3.14779	0.824409	3.80067	0	4.91824	4.11893	0.391423	5.3752
TCGA-B8-5164	0	26	3.24805	3.00583	4.37478	6.25362	3.44581	3.992	5.81557	3.62526	4.46464	0.957126	0	0.32586	3.53849	0.786598	6.37458
TCGA-B8-5165	0	737	2.44351	4.11858	3.11795	5.79021	3.16364	4.73754	6.31476	4.87836	3.4292	1.27757	3.29408	0.518481	3.08402	0.140964	6.9922
TCGA-B8-5545	0	1525	1.64216	3.55653	3.56044	3.567	2.43694	4.23171	6.14154	4.45558	3.56274	2.40973	1.89984	0.36459	5.70917	1.28679	4.30826
TCGA-B8-5546	0	505	1.8181	4.8556	3.23201	4.34829	3.34909	3.55402	2.52231	2.58477	5.74932	1.60958	4.83224	0.0509238	4.39074	0	7.03836
TCGA-B8-5549	0	194	1.10789	2.31625	3.23078	5.71191	3.46199	4.5716	5.98041	4.53736	2.83982	2.2513	4.01793	2.45336	3.73172	0.00967944	7.31099
TCGA-B8-5550	0	1476	2.22353	2.24042	2.51867	0.565201	2.65802	0.895152	5.12425	2.51115	2.57876	3.79388	0.13346	3.97342	6.02815	0.131873	7.03286
TCGA-B8-5551	0	16	0.678787	0.744803	1.88426	0.0730178	1.31854	0.25025	2.40386	1.27151	0.424671	4.83624	0	5.08161	6.8431	0.964184	3.79027
TCGA-B8-5553	0	435	3.09947	3.0923	3.83892	5.73984	2.76991	3.62299	6.04989	4.68141	2.20516	1.24846	0.0707804	0.36375	3.2071	0.435739	8.8141
TCGA-B8-A54D	0	830	3.19927	2.73709	3.77193	2.69032	4.17803	4.50385	4.03723	3.18597	2.59142	2.48291	0.0450236	2.72826	4.49981	0.0452681	5.8664
TCGA-B8-A54E	0	909	3.21441	5.36736	3.17362	4.55539	2.14365	4.21064	6.63019	2.19786	3.46306	2.40138	0.024494	0.417626	2.42966	0.0726575	4.04064
TCGA-B8-A54F	0	519	1.48633	2.43371	2.8755	0.827664	2.45764	4.59334	4.85737	3.83969	1.99533	2.30086	0.554337	1.57637	5.29751	1.23292	9.33894
TCGA-B8-A54G	0	53	1.25857	0.536975	3.42485	6.06315	4.51128	4.05359	4.1312	2.21508	1.45988	1.06995	0.0152535	2.2248	5.62161	0.827701	5.21975
TCGA-B8-A54H	0	256	2.67058	2.1364	3.94452	4.27677	4.21497	3.75788	7.27653	4.57936	4.51246	0.760421	2.60968	0.456187	2.08978	0.0308799	5.42594
TCGA-B8-A54I	0	150	0.97333	1.69222	2.35308	2.73054	2.21958	1.63196	2.08082	0.841879	1.67171	6.54426	1.37614	4.62557	3.35627	0.354806	6.4247
TCGA-B8-A54J	0	528	1.85231	2.29863	3.13766	4.99351	3.73581	4.09692	6.94389	5.34032	1.92801	0.981631	1.1038	0.662767	2.29059	0.236321	5.5858
TCGA-B8-A54K	0	469	1.46848	3.87958	2.42915	2.63407	0.212949	5.3006	5.55365	3.8095	1.65666	5.64905	0.148843	0.214394	7.19622	0.330659	7.63439
TCGA-B8-A7U6	0	495	1.79615	2.178	2.75705	4.21203	3.42812	3.43105	5.46553	4.4914	1.46757	2.07003	2.17757	2.5026	3.08775	0.774203	8.44688
TCGA-B8-A8YJ	0	431	2.32757	1.39936	1.53292	3.92844	2.40641	1.72681	2.24934	4.4014	0.739917	1.80368	2.36235	1.37215	4.06513	0.204455	7.57653
TCGA-BP-4158	0	3377	1.61555	3.5037	2.36862	4.95298	4.03583	4.4088	5.31173	4.42555	2.90739	0.97724	0.238987	0.400564	1.96675	0.171484	7.88023
TCGA-BP-4159	1	2601	0.647599	1.97936	2.06837	3.79818	2.96533	3.74144	5.05346	4.47251	1.99891	1.05093	1.61609	0.400959	2.68929	2.38931	6.93602
TCGA-BP-4160	0	2881	2.27828	3.04024	3.76098	2.62233	2.61269	4.03502	5.09982	4.51282	3.14499	1.03685	0.0870289	0.903682	2.95634	1.05866	6.29676
TCGA-BP-4161	0	2746	2.46623	3.54561	3.37995	5.14374	3.86604	4.24004	5.22479	3.55643	1.53828	3.41019	0.115089	2.74359	4.32187	3.7337	5.37539
TCGA-BP-4162	0	3074	2.86022	3.54088	2.92079	5.3147	3.42587	3.80223	6.48008	4.22103	3.63854	1.50543	4.48662	5.26557	3.04155	0.03467	9.23024
TCGA-BP-4163	0	2839	0.568667	1.03908	4.45475	3.70605	3.74689	3.30672	6.16913	4.18432	4.338	1.79939	0.106633	2.77065	6.28338	0.138829	5.14334
TCGA-BP-4164	1	992	2.22028	3.99399	4.30404	4.26505	4.34455	4.13803	6.00024	3.2131	2.49894	1.45658	0.0346946	0.472205	4.0056	0.029128	8.97688
TCGA-BP-4165	0	3037	1.85612	2.55872	2.20341	3.76863	5.09696	5.07201	7.65932	4.85732	2.7709	0.666015	3.98232	0.449099	2.65952	0.0459302	6.39489
TCGA-BP-4166	0	13	0.939844	2.35256	1.25341	1.05674	2.77691	3.21267	5.09159	4.18132	1.90872	1.54182	0.488956	0.204066	4.28705	0.180459	6.5145
TCGA-BP-4167	0	2718	0.71286	0.85321	1.09033	1.43469	1.65539	2.26189	3.0226	3.07101	0.805962	2.76073	0.156702	5.60553	4.02239	0.243997	3.94179
TCGA-BP-4169	1	701	1.37439	1.8102	1.72323	3.38104	3.00803	3.32441	4.05576	4.40773	1.93334	2.36957	1.13066	0.959248	4.78848	2.40654	6.46577
TCGA-BP-4170	1	2343	2.13353	3.03723	3.31855	5.11812	2.91028	3.35905	5.02197	4.4613	4.34617	0.761982	0.0945528	0.485657	4.03061	0.0771415	8.32449
TCGA-BP-4173	0	1893	1.81624	2.46967	2.33516	3.32886	2.08739	3.10248	0.884912	2.81099	3.04539	2.20179	0.0210892	0.84621	5.10155	0.222276	4.10681
TCGA-BP-4174	0	1879	1.78849	3.72585	1.94615	4.98389	2.41372	2.91005	5.2511	2.4359	4.19712	2.71337	0.020191	0.681291	2.63801	0.145724	4.20993
TCGA-BP-4176	0	1955	0.746999	2.52771	3.54906	5.37569	2.64642	3.65181	5.52809	2.32337	2.59496	4.87486	0.13665	4.8364	3.2829	5.47968	8.51731
TCGA-BP-4177	0	1670	1.56084	3.88807	3.10073	3.39389	0.674724	4.95692	4.35996	4.95168	2.36055	6.84843	0.161873	0.186689	4.07685	2.84524	6.84144
TCGA-BP-4325	0	2964	3.27694	4.23583	4.14281	5.96201	4.98354	4.55472	6.82104	4.52289	4.86315	0.224679	0.0192882	0.604877	4.40284	0.0193939	7.42384
TCGA-BP-4326	1	1625	0.81758	0.686401	1.50958	1.54225	2.8042	2.77341	0.758177	2.60592	0.653503	1.56397	0.0525596	1.01224	2.94299	1.80046	5.11053
TCGA-BP-4327	1	109	1.49019	2.9734	3.03707	3.24661	4.49405	4.86401	6.25645	3.49519	2.79975	2.02052	0.109592	1.09383	5.54342	0.164084	6.82896
TCGA-BP-4329	1	845	1.15855	3.27187	3.54051	1.1808	4.04169	3.18493	5.45175	4.72601	0.975268	0.929729	0.112864	0.672473	2.21225	2.04091	7.7191
TCGA-BP-4330	0	1888	2.70076	3.76526	3.21167	4.90984	4.37546	5.09726	6.39977	3.8888	2.49518	1.05192	0.0167336	0.50728	3.85832	0.0168254	7.73702
TCGA-BP-4331	1	2454	2.42847	3.079	3.19903	5.01212	3.91939	3.94701	5.4973	3.58197	2.98567	1.57282	0	0.672415	3.34336	2.1724	6.07695
TCGA-BP-4332	0	1133	1.61755	3.07443	3.45841	2.8988	2.67621	4.54197	6.08068	4.42118	3.22483	1.5924	2.64013	0.604438	4.15958	0.696421	5.43095
TCGA-BP-4334	1	645	0.995541	3.23122	0.647355	1.70922	0.144266	3.63584	9.13674	1.45467	0.181542	1.21703	0.0120552	0.463451	2.52757	0.0301148	1.95338
TCGA-BP-4335	1	475	1.87234	2.51499	2.2233	4.17131	4.35491	4.16567	5.27513	3.87708	1.89502	1.32495	0.153089	1.93311	2.75771	0.25261	6.37156
TCGA-BP-4337	1	2	0.315527	0.242624	1.84318	0.385427	4.04327	2.46826	5.88344	2.62811	0.484118	2.42863	0.0200306	6.11824	7.00665	0.0884965	4.55301
TCGA-BP-4338	0	2859	0.151732	0.244559	1.42865	1.50592	3.30708	0.118001	5.45683	0.571887	1.10002	7.08279	2.95114	7.74503	4.6827	0.162299	4.49824
TCGA-BP-4340	1	562	3.15213	4.37173	3.15754	5.37239	5.34859	4.83615	7.16616	4.28561	3.37675	0.847719	2.97563	1.03159	3.63295	0.0617965	6.6978
TCGA-BP-4341	1	1589	1.55593	2.99575	2.09845	4.95834	4.86735	4.91062	7.00098	4.8605	2.67247	0.444775	3.32072	1.00421	2.21719	0.0482789	8.04667
TCGA-BP-4342	1	2256	0.162718	1.26921	1.68149	0.733092	3.55426	3.78423	5.34113	2.29022	0.374069	2.18379	0.0758879	0.49795	2.97183	3.89278	8.20887
TCGA-BP-4343	1	1912	0.702718	1.93835	3.26777	2.39109	1.79976	0.1728	6.18816	3.66701	1.08383	3.47946	0.35386	3.93949	3.7641	0.123275	6.75334
TCGA-BP-4344	0	1666	1.34104	2.42347	2.0723	3.36359	3.62119	3.84756	5.65162	5.49731	3.11561	1.51774	0.0280609	0.476003	2.88257	3.25421	7.66129
TCGA-BP-4345	0	1516	0.666234	0.423436	0.810202	0.27543	2.57261	1.99508	4.09535	4.04312	1.12964	2.98588	0.0769678	0.579959	5.3003	0.379123	5.07863
TCGA-BP-4346	1	1493	2.14439	3.0116	3.43549	4.01411	4.69358	4.33258	5.66933	3.64286	2.78083	1.40256	0.0364353	1.02934	5.33213	0.470684	4.19981
TCGA-BP-4347	0	1367	2.33705	2.90121	1.7936	4.59221	3.55471	3.46676	6.25785	4.9519	3.02584	1.03899	0.0811971	0.548478	2.47168	0.0334741	8.21885
TCGA-BP-4349	0	372	2.55975	2.2885	2.41129	4.76582	4.45901	4.49652	7.60554	4.67687	1.97239	0.647029	1.04916	0.973998	4.30154	0.128737	8.87412
TCGA-BP-4351	0	970	1.80297	3.04945	1.51865	1.46638	5.70278	5.06808	6.22855	3.4556	0.753563	1.08619	0.0863415	1.74364	4.38174	1.82059	9.56455
TCGA-BP-4352	1	344	0.0387465	0.219644	0.500956	0.546791	0.221209	0.698351	0.301848	0.202048	0.0699059	1.52045	0.0237951	7.35456	6.45062	2.68854	1.47563
TCGA-BP-4353	1	375	0.824674	2.47149	2.33807	5.73969	3.10109	3.851	2.91915	4.42196	1.07602	2.07775	0.011635	3.83725	2.68754	2.85644	10.2573
TCGA-BP-4354	1	1034	0.242113	1.30585	0.917218	0.585785	1.74791	0.165237	2.2325	2.28997	1.09429	4.10951	0.0104925	5.70709	6.43684	1.95294	6.43176
TCGA-BP-4355	1	953	1.12231	2.03782	1.4829	3.1177	4.26031	4.30125	5.60333	5.54431	0.856321	0.960511	0.0392563	0.966122	2.79125	0.0394699	6.71192
TCGA-BP-4756	0	374	3.29801	4.45659	2.82933	2.94978	3.76617	5.31971	5.69392	1.37866	4.39875	1.25912	0.155096	0.356227	5.1114	0.0613144	3.10446
TCGA-BP-4758	0	2208	1.34311	1.70565	1.75824	2.54997	3.51534	3.957	6.14738	4.79492	2.67612	1.25736	0.465096	0.424761	4.16906	0.00799873	4.37415
TCGA-BP-4759	0	2372	1.27402	2.58352	2.48722	3.61659	2.01754	4.18736	6.58465	3.74341	0.56128	1.12739	1.50715	0.866642	4.11835	0.117822	8.29284
TCGA-BP-4760	0	2361	1.59594	3.23595	3.58058	3.23587	0.542625	4.26962	1.93284	5.41556	2.92565	6.33608	0.0255718	0.136011	3.98725	1.55555	6.53432
TCGA-BP-4761	0	182	0.555712	0.229288	0.65745	3.26262	1.26597	3.58315	4.04105	0.965659	0.187697	3.36135	0.0038773	7.57005	4.68407	0.0385205	2.68212
TCGA-BP-4762	1	1343	1.97902	3.21083	3.22766	5.09045	2.50011	4.12358	5.70814	5.07655	3.60185	2.07224	0.408538	0.453613	4.23394	0.49716	5.79996
TCGA-BP-4763	1	1270	1.09962	2.39279	1.97261	1.28634	3.64741	3.18333	4.2437	4.57305	2.38185	1.79907	0.320185	4.95164	4.13721	4.60492	6.98403
TCGA-BP-4765	0	2184	2.34765	3.317	2.78517	4.69976	3.76452	4.23028	5.57932	5.05984	2.95783	1.53805	0.0381823	0.500945	3.51039	1.02414	8.06278
TCGA-BP-4766	0	1462	1.92436	3.64746	3.52791	4.19709	4.13211	3.65626	5.75616	4.18789	3.51136	1.44053	0.0876736	0.753249	2.13819	0.105726	6.90406
TCGA-BP-4768	0	400	2.28113	2.69533	3.01851	6.05437	4.03442	4.8725	7.46317	3.19565	3.95081	0.626807	0.276376	3.35821	1.3412	2.91757	6.01786
TCGA-BP-4769	0	1876	1.45019	2.59519	2.25519	0.435849	1.33397	5.4618	2.98665	4.36393	2.32443	5.95325	0.0241519	1.20121	4.39978	0.0890312	6.37007
TCGA-BP-4770	1	329	0.605822	0.681453	0.248872	0.374079	0.123665	1.1571	0.935661	1.62247	1.05379	1.79023	0.0455086	0.162014	7.62306	0.549143	1.73434
TCGA-BP-4771	1	162	0.811618	1.14662	1.36349	2.10522	3.6501	2.35729	3.67887	3.26311	1.57138	2.646	1.09844	4.6308	5.81062	0.143597	5.02596
TCGA-BP-4774	0	1885	2.05591	3.27938	2.58754	3.94331	4.26453	4.41368	6.99847	4.95147	0.285602	0.904446	0.021253	0.906279	3.8021	0.208444	7.80987
TCGA-BP-4775	0	1843	2.86279	3.68335	3.301	5.04269	4.40407	4.52141	6.16608	4.21834	4.04095	0.718079	4.70729	0.646918	4.28598	0.0271701	8.57842
TCGA-BP-4776	0	411	1.67461	2.36941	1.50292	4.38673	3.25275	3.80444	7.38649	4.55814	2.11988	0.968542	0.0957151	0.762818	3.09138	0.700503	6.33767
TCGA-BP-4777	0	1731	1.84435	3.53518	2.35083	4.74353	3.26105	3.92618	6.29825	4.02425	3.67427	1.32819	0.130952	2.22954	3.11019	0.85164	6.55738
TCGA-BP-4781	0	2080	2.00762	2.5444	3.90446	4.72862	2.55524	3.25723	5.79369	4.05918	3.5089	2.81341	0.0745859	4.72912	6.07567	0.853548	6.25514
TCGA-BP-4782	0	354	2.01457	2.97987	3.40926	4.59482	2.17667	4.30788	6.38963	4.09252	2.51501	5.57188	1.16314	4.63073	3.33138	1.25124	7.69336
TCGA-BP-4784	0	1854	0.925436	0.775603	2.73795	0.0685854	0.271726	5.16125	4.22381	4.50177	2.76602	6.12375	0.03639	0.159833	5.06313	0.696643	7.06389
TCGA-BP-4787	1	480	1.05182	0.74748	2.52915	4.75667	1.8278	1.06065	5.05569	2.40739	3.21418	4.35607	0.0202895	6.44071	3.82532	0.0992353	8.09104
TCGA-BP-4789	0	1489	2.00975	3.25146	2.84191	4.93327	3.06526	4.32314	6.73876	5.04777	3.14351	2.5049	4.13044	0.412795	3.01083	0.0673897	5.57836
TCGA-BP-4790	1	1111	1.99272	3.37524	3.28844	5.05622	2.87668	3.95023	4.31783	4.01505	0.970391	2.51031	2.22359	0.675791	4.24448	0.252656	5.42157
TCGA-BP-4795	0	620	1.14568	2.06387	2.61622	1.88235	0.966872	4.285	1.25503	5.34522	2.0903	5.57991	0.0033042	0.145974	4.86387	0.529893	4.08015
TCGA-BP-4797	0	1107	2.26376	2.06739	3.75522	4.26919	2.70581	2.64682	5.66264	3.38438	3.48929	2.09693	0.06348	1.24901	4.65577	0.127658	5.27311
TCGA-BP-4798	1	334	1.48313	1.6886	1.75837	1.68382	1.28498	1.51945	0.907589	1.86797	1.47311	1.55644	0.0559592	4.402	5.85149	2.45432	6.64315
TCGA-BP-4799	1	1133	0.172329	0.684001	1.80305	0.422023	0.935762	1.78044	2.08067	2.36249	0.19674	1.0581	0.0362834	3.92042	2.61207	5.14081	4.7887
TCGA-BP-4801	0	1124	1.89493	3.12407	2.48997	4.44014	2.95857	3.98054	4.3745	4.26913	3.44858	1.85915	1.67072	0.741244	2.78278	0.961016	5.02116
TCGA-BP-4803	0	204	0.368188	2.39987	2.46085	4.06161	3.20331	4.1729	5.17068	3.18278	4.03304	1.06682	0.784945	0.356273	4.14077	5.02346	7.17866
TCGA-BP-4804	0	1459	1.14236	1.97858	2.17216	4.18536	2.86484	3.73138	5.3668	3.63676	2.51033	3.18964	0.0488789	4.91364	4.42416	0.944126	6.5442
TCGA-BP-4807	0	211	2.42951	4.19704	4.07166	4.64423	2.63075	4.06663	6.29043	4.45235	4.47112	1.58611	0.200533	0.451666	3.66867	0.321823	4.31343
TCGA-BP-4959	0	2660	2.58653	3.37207	4.36555	5.25882	3.17036	3.64432	5.85036	3.30557	2.6241	3.35777	0.072223	2.64071	4.82151	0.95831	6.6956
TCGA-BP-4960	0	2172	0.379378	1.03604	1.82964	2.907	3.51266	3.00217	6.26185	2.40673	2.00332	2.47674	0.147775	2.4161	4.08993	0.751663	4.2395
TCGA-BP-4961	0	1935	1.99568	2.97242	2.90052	5.03052	3.33397	4.29958	6.70253	4.71912	1.23922	1.54009	0.0770683	0.768022	3.31621	0.0670393	8.25306
TCGA-BP-4962	0	1785	2.39673	3.39959	3.1826	4.79476	2.73071	3.14852	5.35151	2.76562	1.561	2.23325	1.03261	3.52757	6.07289	0.11188	5.46926
TCGA-BP-4963	0	1834	2.05467	3.14165	3.42693	5.97947	3.70357	3.62392	6.09796	2.55197	0.729319	5.89624	0.279841	5.08146	3.68315	0.217457	8.42672
TCGA-BP-4964	0	1862	1.87948	3.10044	3.20737	3.98264	3.69659	4.46074	5.88877	4.00637	2.72735	2.24244	0.0114799	2.30953	5.36763	1.00298	8.41252
TCGA-BP-4965	0	1871	2.37347	3.3215	4.12776	5.22818	3.12188	4.2623	5.57164	5.44236	4.2485	1.94867	2.50466	1.18091	3.01586	0.738102	6.40136
TCGA-BP-4967	0	205	1.41665	2.75406	3.36347	4.95547	3.06455	4.08824	7.36091	2.00442	3.4097	2.56975	0.0283812	3.31083	3.26913	2.49559	8.73844
TCGA-BP-4968	0	1746	2.09734	2.51984	2.51562	3.796	3.62989	5.00451	8.23782	3.32977	2.43418	1.3657	0.418305	0.764207	3.36477	0.871893	4.88369
TCGA-BP-4969	0	1794	2.16851	4.26952	2.29262	4.63715	4.75609	4.41017	7.58859	4.1352	2.42644	0.729282	5.8437	0.904341	2.01205	0.00848455	8.44013
TCGA-BP-4970	0	433	2.29729	2.57456	4.11432	4.98175	2.35885	3.49286	4.92574	5.82923	4.46072	2.20475	0.0453004	0.98466	4.20454	3.15659	4.88111
TCGA-BP-4971	0	1487	1.26703	1.51939	0.956568	1.57179	3.13452	2.05141	4.27072	2.76834	1.34273	2.22391	0.0213786	1.24489	4.84155	0.0971991	3.43184
TCGA-BP-4972	0	1502	2.00435	3.25138	3.19072	4.21744	2.69373	4.36121	5.72796	3.93416	2.95685	2.25174	0.0927372	0.594324	2.4716	0.141846	4.33418
TCGA-BP-4973	0	1384	2.14286	3.42652	3.44924	6.16219	4.28381	4.44183	4.51138	2.94746	3.08054	1.26645	1.26672	0.652632	2.69741	1.16361	7.75915
TCGA-BP-4974	1	211	1.28937	2.20601	1.98379	2.67824	3.71504	3.0174	6.48064	4.6823	0.0694932	2.5267	2.96315	0.996479	3.47985	0.00631598	5.96499
TCGA-BP-4975	0	1433	2.01519	3.86114	3.8258	6.12062	3.71704	4.55014	6.47476	4.09021	3.84056	1.29538	2.88417	0.679812	2.13243	1.14401	6.33119
TCGA-BP-4976	0	1632	3.03534	3.50551	3.96713	6.33542	3.61121	4.87815	6.17806	3.91633	3.86614	0.844439	4.32869	0.207203	3.99851	0.0927399	7.09948
TCGA-BP-4977	0	454	2.26783	3.61247	3.99266	4.40045	2.67243	4.35905	7.259	2.61838	1.06142	2.14785	1.26237	1.68922	4.81211	2.70698	5.19189
TCGA-BP-4981	1	1097	0.924367	1.54472	1.60655	3.03	4.32931	4.12905	6.2111	2.03993	0.474805	0.840291	0.626199	0.915823	5.96765	1.80102	6.81408
TCGA-BP-4982	0	1014	2.39217	3.64207	3.52781	6.42401	3.85212	4.20931	6.41081	4.74161	3.81929	1.15412	3.7724	0.683301	3.20485	1.06205	7.09866
TCGA-BP-4983	0	1413	0.338685	0.0684352	2.11101	0.537462	0.374955	0.286997	3.89808	0.821177	0.252056	2.66071	0.00647946	5.67174	6.55812	1.90893	3.35662
TCGA-BP-4985	1	952	0.188913	0.255385	1.11911	1.53567	0.712951	4.18821	6.08595	1.84729	4.11815	4.33487	0.0440092	0.777259	7.78196	1.91333	2.84
TCGA-BP-4986	0	785	0.911036	1.37953	2.28198	4.56125	2.69228	3.32793	0.485469	2.19941	0.598908	4.43536	0.0463802	5.18336	4.24603	2.18813	5.1307
TCGA-BP-4987	0	1124	2.97372	4.10032	3.74416	5.69462	3.91358	4.69409	6.73289	4.45194	3.13676	0.729171	0.0323668	0.616031	2.79885	0.0722166	6.53487
TCGA-BP-4989	0	118	1.32509	1.32227	1.25266	3.73888	3.50681	2.80913	2.42178	2.81951	2.34453	0.824078	0.0218221	3.3306	4.12591	0.34898	7.6583
TCGA-BP-4991	0	1413	1.76651	2.62945	3.21562	4.94288	4.08204	4.63658	5.94191	4.63719	2.46503	1.68014	0.0187897	0.628494	4.48149	0.451223	6.94147
TCGA-BP-4992	0	501	1.84908	2.08115	0.642935	2.5028	4.03408	3.17616	5.99187	1.74766	0.994426	1.85806	0.0421914	1.04023	3.81817	1.41338	6.73742
TCGA-BP-4993	0	177	1.77274	2.20803	2.87291	4.50792	3.15565	4.3118	5.16629	5.24495	2.55371	1.3593	0.355359	0.49227	4.17446	1.02065	7.08103
TCGA-BP-4994	0	1308	2.09811	4.59117	2.51056	4.7711	2.43814	3.92932	8.10479	3.61883	2.57416	3.51492	0.336858	1.30328	1.7833	0.428348	4.64144
TCGA-BP-4995	0	1371	2.09505	4.30659	2.98247	5.25299	3.01381	4.32136	7.66666	4.10956	3.15421	3.07518	0.261006	1.76154	2.07981	0.709539	5.19543
TCGA-BP-4998	0	932	1.76726	3.12193	3.64145	4.17598	2.52498	3.77319	5.00465	3.92476	2.75545	2.92188	1.70304	0.613534	4.87927	2.53155	5.23996
TCGA-BP-4999	0	1266	1.8697	2.95112	2.4251	4.98268	3.94205	3.61233	5.66747	4.86392	2.75993	1.14848	3.49643	0.338014	2.27161	0.381157	10.3138
TCGA-BP-5000	0	563	0.873537	1.6379	1.88778	3.1722	3.03691	3.65706	5.96673	3.13424	2.40698	2.04529	0.952526	2.86216	3.99168	1.30542	5.30609
TCGA-BP-5001	0	1177	2.12314	3.00981	1.76483	3.81254	5.05773	4.73965	8.00158	3.61706	3.18348	0.434192	2.85366	0.784359	3.78823	0.0489355	6.55663
TCGA-BP-5004	0	1126	2.73767	3.53106	2.98251	6.1871	3.89001	4.04819	5.85039	3.10225	2.23211	2.02038	1.71418	3.32095	3.59105	0.0394213	9.40562
TCGA-BP-5006	0	840	2.07088	3.51674	3.55585	5.90207	3.68211	3.82158	5.91441	4.75255	0.912686	1.33938	0.917986	0.654143	2.38428	0.110838	7.39114
TCGA-BP-5007	0	1140	1.93635	2.86881	3.15016	5.25814	3.52074	4.84352	6.47672	4.18803	1.91449	1.56559	0.0219032	0.830302	3.33698	0.192619	8.81153
TCGA-BP-5008	0	1071	1.64023	3.20951	2.5766	4.02598	2.83841	4.2145	4.71522	4.12968	2.94616	1.87664	0.161817	0.253427	3.58003	0.404534	4.65563
TCGA-BP-5009	1	1092	1.0082	1.34232	2.59449	3.03963	2.51408	3.29082	5.45361	2.41896	2.63025	1.76753	0.108579	1.50123	3.83341	4.51947	3.19498
TCGA-BP-5010	1	878	0.834376	0.889765	0.824677	1.05149	3.45403	2.9106	6.54246	3.66353	0.594242	3.02421	0.014061	3.19024	4.70107	3.10148	4.86555
TCGA-BP-5168	1	1463	2.01594	3.47586	3.23675	1.36501	4.12697	4.5434	6.96073	4.23656	2.23101	0.604766	0.602557	0.318212	3.88811	0.23684	5.67167
TCGA-BP-5169	0	193	0.20254	0.617165	1.19167	0.30299	2.4426	1.84254	3.94434	1.10152	0.279869	6.37952	0.194889	3.56143	3.75341	2.1919	8.50323
TCGA-BP-5170	0	2412	1.21464	2.26935	2.21016	3.91386	1.81091	3.82417	6.45312	3.99836	2.05186	1.52139	0.188064	0.89218	4.68183	2.33021	6.27629
TCGA-BP-5173	1	62	1.23314	2.67448	2.17136	2.85018	4.25444	3.27379	5.45744	4.13748	3.9395	1.12653	0.193734	0.428743	4.31326	0.00866097	4.85938
TCGA-BP-5174	0	2257	3.03444	1.88634	3.68085	3.80361	3.87456	4.31709	7.26464	3.80748	3.38368	1.68348	0.246586	4.19367	5.56215	0.0789205	5.26751
TCGA-BP-5175	0	932	0.676962	0.345103	1.47533	1.76505	3.05315	4.80637	7.08288	1.79417	1.6923	4.28851	0.504039	5.23872	4.78151	0.366874	5.09502
TCGA-BP-5176	1	1590	0.501739	2.91786	3.10096	4.06311	3.11557	5.44928	6.00245	4.32208	3.21099	1.2724	0.310395	1.79565	2.38605	1.56744	7.17832
TCGA-BP-5177	0	293	1.6068	1.95749	1.98271	2.47207	3.37251	4.28321	6.79952	5.46834	2.6792	1.84674	4.56467	0.900758	4.68012	0.106755	5.43224
TCGA-BP-5178	1	1912	1.16863	0.941275	1.34155	3.92186	2.43795	3.17827	6.38794	2.39619	0.321159	3.93249	0.266431	5.12198	4.60408	0.0537632	8.91764
TCGA-BP-5180	0	2263	1.61942	1.15325	2.87046	5.06498	3.75997	4.06148	4.54764	2.40943	2.53739	1.42074	0.0943603	3.76263	1.93404	5.57052	7.58016
TCGA-BP-5181	0	1495	2.70834	3.43243	3.92625	2.07916	4.92817	5.46896	8.01466	3.91285	3.22702	0.880055	0.0653196	0.324532	2.16469	0.432202	7.12624
TCGA-BP-5182	0	1165	2.29043	2.93985	3.49275	2.10424	2.59338	2.94559	6.399	3.23396	3.12989	3.4206	1.83855	1.76419	4.34979	0.124366	5.52527
TCGA-BP-5183	0	1291	1.9726	2.07232	3.46585	5.78941	3.92184	4.60539	6.822	3.57553	2.83652	0.887993	0.0870629	1.38118	1.81621	0.517914	7.27265
TCGA-BP-5184	0	1133	2.38998	3.56558	3.5821	6.26539	3.64027	4.75657	7.72099	5.14966	2.43342	1.26893	4.00652	0.349248	3.58511	0.38661	7.40948
TCGA-BP-5185	0	1132	1.12254	2.50736	1.223	3.37581	3.48309	3.63776	6.873	3.21972	2.70576	0.52251	1.95841	0.306136	2.37034	0.132213	4.80008
TCGA-BP-5186	0	693	2.84504	3.65912	3.49131	5.71175	3.84926	4.58641	5.65989	5.27195	4.07477	0.861497	0.0180045	0.279562	2.88883	0.096869	5.08995
TCGA-BP-5187	0	406	1.95171	2.99231	2.5323	3.9638	3.41099	4.01448	3.38381	4.39379	2.42711	2.00141	0.0861822	1.11662	2.63208	3.77609	8.23816
TCGA-BP-5189	1	822	1.19614	1.7676	2.74232	4.74734	3.68397	3.66357	4.04183	2.98684	1.9996	2.73216	0.0841195	0.987226	3.79929	3.42371	9.24322
TCGA-BP-5190	0	1011	2.06109	3.14334	2.26473	5.08535	3.61413	4.97434	7.09949	3.03225	1.75357	1.13621	2.08048	0.488225	3.19937	0.00925093	8.52109
TCGA-BP-5191	0	967	1.06857	0.748708	1.52235	2.15752	3.13638	4.27141	6.22311	3.20757	2.72557	2.76393	3.11275	5.11736	3.55842	2.51933	7.12351
TCGA-BP-5192	0	714	2.65991	3.68997	3.45716	4.29495	3.90194	5.41849	6.46153	4.49208	3.67892	1.31122	0.474334	0.261254	2.54908	0.0484256	6.91369
TCGA-BP-5194	0	408	2.48077	3.60568	3.68681	5.8354	3.57539	5.33376	6.04299	4.84718	3.89962	1.29417	1.5659	0.320219	2.28356	0.356302	7.83964
TCGA-BP-5195	0	749	0.856611	1.82936	2.97986	5.16591	3.52286	4.10539	4.80075	4.17337	2.48937	1.39304	0.0660126	0.517411	4.04498	4.30683	6.36691
TCGA-BP-5196	0	1018	0.239558	0.207266	0.797007	0.483794	2.27765	3.09334	4.36693	2.71017	2.06856	2.78726	0.0977349	6.55375	6.34065	0.0290364	3.50106
TCGA-BP-5198	0	603	1.70503	2.43055	3.22179	3.42277	1.36654	2.58637	6.43105	2.10276	1.33313	3.2461	0.00679036	3.42779	3.59066	3.14971	9.31653
TCGA-BP-5199	0	1355	1.00445	2.36027	0.831692	1.27563	3.22848	4.47344	6.30431	3.5437	2.1112	2.42321	0.128382	0.94996	4.53068	0.341842	3.80979
TCGA-BP-5200	0	1063	2.49373	2.85237	2.7963	4.90317	3.5788	3.33034	5.68363	3.85109	2.05031	1.5979	0.0205397	0.884558	3.56198	1.12165	7.14026
TCGA-BP-5201	0	951	1.74151	2.44754	3.1366	4.69506	4.51191	3.806	7.92694	3.58772	2.72898	1.5502	0.646169	2.08648	2.2296	1.33254	5.82161
TCGA-BP-5202	0	29	2.57947	4.04202	3.3229	4.71495	3.8019	4.14225	6.54467	4.64403	1.62551	0.520848	4.35748	0.369756	2.28261	0.805056	9.60174
TCGA-CJ-4634	0	3498	2.76368	3.3479	3.78018	5.60946	5.38518	5.02181	6.2043	4.87329	4.54597	0.683843	0.230554	0.661637	2.61784	0.36782	7.55032
TCGA-CJ-4635	0	1416	0.852518	2.67848	2.64938	4.6224	3.90673	3.50445	5.36321	2.17477	1.44487	2.02799	0.0103555	1.03565	3.02816	5.58825	4.90717
TCGA-CJ-4636	0	1924	1.91048	2.03794	2.90967	1.02419	3.29383	2.03968	5.44935	3.73179	2.90485	2.54884	0.0244705	4.85565	5.27505	0.152903	4.6611
TCGA-CJ-4637	1	2227	1.43902	1.45901	3.21813	1.70687	3.30644	2.42493	4.14317	2.46701	0.762956	3.01532	0.0174841	5.71665	6.53537	0.619533	4.64761
TCGA-CJ-4638	1	431	2.35023	0.577874	2.56441	0.984057	4.75166	3.49461	6.15497	2.35039	2.24251	2.38055	0.236779	5.60286	6.89393	0.237983	3.68767
TCGA-CJ-4639	0	3229	2.8641	3.97604	3.11879	4.56676	4.16314	4.43444	6.11727	4.66985	4.05078	0.921157	4.01782	0.51763	3.23211	0.0882531	5.82332
TCGA-CJ-4640	0	3480	2.06999	2.6138	3.63753	4.92392	2.93955	4.16935	5.97439	3.7919	3.88827	3.41546	0.235432	1.65887	6.59589	0.773305	4.89625
TCGA-CJ-4641	1	1661	2.73493	3.57287	3.97402	1.08046	4.24158	3.31845	5.91043	2.85578	2.71503	3.66671	3.63431	2.23581	5.86012	0.141266	5.5799
TCGA-CJ-4643	0	1793	2.40158	3.65484	3.52432	4.85192	4.62831	3.87984	4.75672	4.83295	3.02159	0.759793	2.56251	0.688445	1.97743	1.50506	9.38577
TCGA-CJ-4644	1	336	2.67057	3.72407	3.81574	4.65999	3.3182	3.82387	6.68956	4.16246	3.92903	0.610471	0.00413045	0.492439	4.05687	0.525714	8.45865
TCGA-CJ-4868	1	646	0.713502	1.61331	1.98625	2.40013	2.02593	3.48955	3.94669	3.38952	1.66767	3.30688	0.00936278	3.76085	4.71024	3.73511	5.58177
TCGA-CJ-4869	0	2554	2.38768	1.52126	2.71326	3.50882	3.1599	3.53737	5.44595	3.38959	0.414872	4.6833	0.181972	4.83965	6.80642	0.0765676	5.0006
TCGA-CJ-4870	0	1498	1.54041	2.73565	3.25756	4.61631	3.20322	4.42436	5.72474	4.81611	2.67297	0.696766	3.90866	0.351196	1.78288	0	6.62404
TCGA-CJ-4871	0	2423	1.52899	2.84321	3.28302	4.22575	3.03429	3.67317	6.61348	3.59761	3.31183	1.81299	1.71032	0.949601	5.8657	6.54998	5.69574
TCGA-CJ-4872	0	1435	1.68182	2.09781	2.03487	3.44887	3.28019	3.18091	5.58854	4.62154	1.52785	2.37794	0.0429826	2.04746	3.2301	2.65156	5.90368
TCGA-CJ-4873	0	1776	0.730874	1.0439	0.848138	2.48826	3.46411	1.58669	5.68008	2.13231	3.17273	2.41891	0.286951	5.10629	5.1534	0.106082	3.39415
TCGA-CJ-4874	0	2283	2.59467	3.71814	3.98448	5.26275	3.76177	4.09092	7.23196	4.85275	2.95883	1.13019	4.6712	0.469321	2.91582	0.116318	8.37762
TCGA-CJ-4875	1	3554	1.2326	2.82853	2.25834	4.44761	4.07465	4.0964	6.52968	3.97864	3.60611	0.405474	0.00890812	0.754543	4.30315	2.5675	3.70934
TCGA-CJ-4876	0	1955	2.42366	2.40117	2.69688	5.01596	3.87792	4.08401	7.19072	2.95273	3.46021	2.81158	0.0165148	1.06457	5.4063	0.0411604	5.30489
TCGA-CJ-4878	0	2186	3.00686	2.86864	3.24758	4.56653	5.23567	3.57493	6.85358	4.59236	2.30248	0.383215	0.0416903	0.482441	1.55998	0.175018	8.24408
TCGA-CJ-4881	0	2014	0.977653	0.545062	1.97033	3.05618	1.89887	2.01868	4.88902	2.17447	2.40255	3.97409	0.00409497	6.40692	4.64375	1.01563	3.51726
TCGA-CJ-4882	0	1883	1.02733	1.12761	1.58769	1.06559	2.2635	0.856032	3.55602	3.84377	0.793552	4.31172	0.472561	3.92267	5.00687	2.84397	3.85769
TCGA-CJ-4884	0	1759	3.3904	2.37222	3.2957	4.396	3.91298	3.05322	6.9529	2.61018	4.0054	2.73442	0.0699894	5.75751	4.54386	0.0162964	5.84376
TCGA-CJ-4885	0	3451	2.01278	2.17975	4.0922	5.57511	3.35878	4.57277	5.06326	3.35009	4.43736	0.307479	0.0475029	0.736565	1.46336	4.28855	5.77705
TCGA-CJ-4886	0	1952	2.63307	3.59693	3.88889	4.49561	3.90609	4.48477	6.46354	4.6519	4.00492	1.74659	4.13715	0.959699	4.14394	0.363386	7.01103
TCGA-CJ-4887	1	932	2.09709	3.15888	2.69368	5.0936	3.79179	4.33459	6.22855	3.48857	2.44997	0.563668	0.011921	3.98106	2.77264	0.0199225	7.3411
TCGA-CJ-4888	1	1567	1.97567	2.56408	1.37306	2.47306	3.06973	2.57045	3.40123	2.16054	1.03272	3.60997	0.037954	3.51695	5.83206	3.28628	7.606
TCGA-CJ-4889	0	1946	1.88702	2.64975	2.73929	3.86272	2.89491	3.68451	4.24993	4.84235	4.21422	1.63663	0.0434023	0.733935	5.09718	0.253307	5.14002
TCGA-CJ-4890	0	3519	0.872908	0.728474	1.8106	2.60713	1.72554	2.20068	3.38341	3.36464	0.928424	4.09945	0.00966263	3.77146	4.30135	1.08445	6.89558
TCGA-CJ-4891	1	819	0.325029	0.362497	0.483064	1.15011	1.29081	2.61142	2.15255	1.421	0.580946	4.40783	0	5.74339	6.40932	3.71009	5.11073
TCGA-CJ-4892	0	1521	2.46172	2.86156	3.2642	3.71441	4.55365	4.5772	7.04745	4.50864	2.98428	1.0152	1.04249	0.718327	2.89581	0.0369291	7.91395
TCGA-CJ-4893	0	750	1.84968	3.33317	3.61664	4.35968	3.2605	3.20865	6.53262	5.02628	4.36457	0.869263	0.0062465	0.349662	3.90805	0.120699	6.40602
TCGA-CJ-4894	1	841	2.39852	3.34362	3.30694	4.92279	4.44656	4.27306	5.8129	4.37238	4.75126	1.66879	1.08361	1.39582	5.33969	1.72342	4.29134
TCGA-CJ-4895	1	1200	0.424669	1.06016	0.980151	1.10109	4.19769	3.67581	5.75004	3.2913	2.21127	3.2359	0.0165981	4.40567	4.7011	0.158792	5.32044
TCGA-CJ-4897	0	3341	2.9348	3.87036	3.42316	6.0433	3.58662	4.55489	7.94325	4.41741	3.0934	0.950942	0.525375	0.595618	3.90924	0.0186229	7.4162
TCGA-CJ-4899	0	1528	1.74862	3.07292	2.80919	5.18283	2.94688	4.70761	6.63682	4.85488	2.43821	1.80967	4.76493	0.503762	3.67353	0.296817	6.16027
TCGA-CJ-4900	1	1714	1.12173	0.213935	0.878356	0.156013	4.57259	3.26234	5.37619	2.08587	2.30464	2.74264	0.0183805	4.68146	5.99814	0.999407	3.947
TCGA-CJ-4901	0	1450	0.921494	1.515	2.10745	2.29405	2.4882	1.23998	4.35172	2.40009	0.557399	1.33947	0.0447896	0.526716	4.8837	0.501974	5.05705
TCGA-CJ-4902	0	1520	0.901491	1.6838	1.71722	4.03662	3.40701	4.17483	4.98974	3.60975	0.859331	2.53321	0.0792228	0.727124	4.59631	0.497241	5.48228
TCGA-CJ-4903	0	1560	1.8098	3.13609	3.20187	6.06967	4.53629	5.00164	5.65163	4.18868	3.87548	1.07888	0.0205415	0.74089	2.05671	0.604188	7.80078
TCGA-CJ-4904	0	3302	3.00979	3.38303	3.01851	4.72802	3.66337	4.5454	5.97851	4.85694	3.88717	0.80445	3.59853	0.310159	3.71035	1.30587	8.85893
TCGA-CJ-4905	0	1496	1.59858	2.58327	2.75932	4.06821	3.42976	4.88945	5.04026	4.57432	3.23412	1.55128	0.0148632	0.491685	2.88093	1.33953	6.86158
TCGA-CJ-4907	0	1499	2.22878	2.94094	2.65025	5.0488	3.36648	4.18203	6.3333	4.0991	2.71289	2.58159	2.13106	2.19626	4.87067	0.0605123	6.60603
TCGA-CJ-4908	0	1531	1.42248	2.30885	2.52605	4.72802	3.33057	4.18579	4.92356	4.5594	1.17009	2.30488	1.5005	0.972112	3.85706	1.31904	7.26143
TCGA-CJ-4912	0	1657	0.400616	2.12862	1.7837	4.61733	2.85877	2.92838	0.559225	2.30771	2.12175	1.28001	0.00470952	5.48831	5.27226	2.83091	7.34769
TCGA-CJ-4916	0	1373	1.91271	2.6222	2.63057	5.09059	3.94539	4.29243	6.09511	3.40895	2.39833	1.60402	0.0847098	0.827418	4.65655	0.176709	7.69288
TCGA-CJ-4918	1	93	0.906346	1.54796	1.67945	1.06715	2.56456	3.75713	0.996563	4.10403	1.21944	2.50946	0.0551213	2.12422	5.56333	0.476758	4.15058
TCGA-CJ-4920	1	139	1.81348	2.24441	2.69855	4.42669	3.4485	3.77755	5.59062	4.0011	0.54439	2.90787	0.346193	3.98737	5.29209	1.79843	7.88035
TCGA-CJ-5671	0	3987	0.924224	1.44821	1.54366	3.28196	1.81534	2.72794	6.0647	3.47004	1.30909	3.01874	0.00784444	4.48051	5.36852	3.74896	5.61101
TCGA-CJ-5672	1	1972	1.97108	2.499	2.64528	4.114	2.67321	4.00116	6.72269	3.98035	2.91362	2.75088	0.485783	3.72088	3.8887	0.158494	6.07041
TCGA-CJ-5675	0	3936	2.36776	2.01938	3.63734	5.23783	2.84406	3.53601	6.23103	3.35358	3.36723	1.18343	1.19933	0.32691	3.1002	0.184338	5.79265
TCGA-CJ-5676	0	4067	1.18219	1.13445	1.7503	4.13367	2.8687	3.16579	6.78896	3.31748	0.657947	1.47812	0.0233568	4.52547	5.0116	0.391568	6.65144
TCGA-CJ-5677	1	782	1.05932	0.531151	1.80527	3.3357	1.72657	0.848736	5.4303	2.53338	2.98033	3.71553	0.0506758	5.76156	4.52713	0.208176	4.04276
TCGA-CJ-5678	1	574	2.07966	2.60045	2.53785	5.10826	2.88179	3.85628	7.34957	2.98352	1.22464	1.86858	0.801233	2.69889	5.40962	0.0353134	5.05809
TCGA-CJ-5679	1	679	2.15285	2.12597	2.16775	3.04696	3.23547	2.51501	7.19456	1.55542	2.55865	4.69921	1.79982	5.40859	2.98916	4.37039	7.48003
TCGA-CJ-5680	1	768	3.31622	2.08359	3.2302	0.779411	4.14162	4.62361	6.3032	3.46753	4.73932	3.08842	0.00747622	2.89411	6.54176	0.055448	5.93338
TCGA-CJ-5681	1	552	0.278294	3.30316	1.39456	1.0281	2.89157	3.98911	2.79464	1.8584	2.14029	0.839526	0.00383388	0.185612	5.76259	0.0191728	3.87157
TCGA-CJ-5682	0	3736	1.97153	2.59427	2.58437	5.33025	2.03936	4.29733	5.94564	4.42028	2.94077	1.27026	0.0440776	4.70133	2.97455	1.43672	6.67679
TCGA-CJ-5683	0	1889	1.88272	2.99361	2.76919	4.84073	3.07065	4.41125	5.34797	4.48645	3.21355	1.36198	1.98216	0.730326	3.24216	2.4228	8.45289
TCGA-CJ-5684	0	2231	2.18207	3.55595	3.18378	4.48818	2.93612	4.55271	7.44433	4.55642	0.845842	1.97769	4.88346	1.09521	4.18483	0.307746	5.83605
TCGA-CJ-5686	0	2038	2.75828	2.5367	3.57869	5.21619	3.07819	4.17238	3.70271	3.42587	3.77985	1.57148	0.325878	0.538673	3.58724	0.127719	6.92967
TCGA-CJ-6027	1	3615	1.04364	1.71543	2.476	0.160964	2.5624	0.165422	4.4473	0.996211	1.37711	4.29515	0.0283964	4.51064	4.92611	2.5523	4.31528
TCGA-CJ-6028	1	1625	1.86874	1.69005	2.73639	4.03313	2.85145	3.69911	3.84011	2.64561	1.50226	4.56895	0.21266	4.92486	2.78554	0.550341	6.42797
TCGA-CJ-6030	1	2299	1.6705	0.856074	3.59357	4.74796	2.82671	3.532	6.15247	2.88766	4.36632	3.68478	0.121186	1.46206	4.30149	3.88718	6.03352
TCGA-CJ-6031	0	1906	1.09707	1.453	2.31186	3.45818	2.497	3.76946	5.60275	3.81295	2.30482	3.86055	0.426801	1.71799	4.91557	1.37593	4.42884
TCGA-CJ-6032	0	3639	2.4234	3.4678	3.99307	4.29929	3.51304	3.18861	7.13819	4.38915	3.89327	2.29697	4.14865	1.04593	2.01565	0.193639	7.89943
TCGA-CJ-6033	1	224	0.91829	1.47683	2.00577	3.15863	2.08454	2.67111	3.65702	2.84267	1.5947	3.15093	0.00326672	1.84899	3.11427	2.33348	4.0792
TCGA-CW-5580	1	1964	2.48622	2.0889	3.5362	5.13132	3.61187	3.62724	5.69988	4.06288	4.29756	1.96895	0.00831976	4.96206	2.35835	0.284605	8.69016
TCGA-CW-5581	0	2799	2.3683	3.99557	3.84738	5.71992	3.31956	3.57552	6.46369	3.499	4.47468	1.74476	4.05737	1.19867	4.34231	0.0504004	5.99097
TCGA-CW-5583	0	2489	3.05017	3.72196	3.89109	4.83908	4.02953	5.01439	7.4332	4.91939	3.48116	2.19702	4.97162	0.376845	3.06736	0.0319222	7.09532
TCGA-CW-5584	1	164	2.07866	3.0312	3.72792	6.20284	2.86421	3.8187	5.90596	3.7336	1.16035	1.30218	0.217178	0.410174	3.05648	3.32331	6.53551
TCGA-CW-5585	0	2609	2.73714	3.98739	2.886	7.16943	4.53359	4.88698	7.91221	3.87691	3.54613	0.637161	3.58613	0.209068	2.42868	0.0078079	9.11645
TCGA-CW-5587	0	2226	3.16395	3.00028	3.36192	5.33446	3.33496	4.16456	6.82892	4.35193	3.67752	1.52666	2.69475	1.36249	4.17022	0.0171542	5.91878
TCGA-CW-5588	0	2017	1.62882	2.53533	2.465	5.03591	1.93402	3.21212	5.02071	3.6447	2.8832	4.74898	1.66136	5.50561	3.87388	0.662986	6.35773
TCGA-CW-5589	0	2378	2.57949	3.53811	2.93675	3.95847	2.95143	5.17986	6.69756	4.5198	2.50641	1.91994	5.04105	0.411737	3.13166	1.19365	6.76144
TCGA-CW-5590	1	1075	2.30929	2.43464	2.35809	4.78801	3.9801	3.81638	6.96258	3.79195	0.558451	2.84284	0.114	4.06264	4.17691	0.0601235	8.68635
TCGA-CW-5591	0	2271	3.4901	5.03113	4.72077	5.75285	1.50385	5.20108	7.17784	3.83478	5.09905	2.98127	2.19737	0.138251	4.45577	0.206632	4.7608
TCGA-CW-6087	1	41	0.999109	0.713814	2.77761	0.69244	0.728195	2.16529	0.694886	1.09342	4.58642	3.09016	0	0.782098	6.78002	3.51603	2.73338
TCGA-CW-6088	0	3222	2.76779	3.36729	2.97291	6.26671	4.68771	4.64155	7.0241	5.50426	4.42554	0.82064	1.3308	0.58722	1.61929	0.110774	6.74952
TCGA-CW-6090	0	2552	0.752185	1.80499	1.56582	3.34394	1.34671	4.28883	0.799096	3.18887	0.529272	2.41419	0.0217686	0.692741	1.65613	0.693271	5.63364
TCGA-CW-6093	0	3146	2.06723	3.41488	3.3774	5.0472	2.81357	4.2024	5.26462	5.26417	2.59877	1.08533	3.86236	0.436581	1.85975	0.583102	7.68894
TCGA-CW-6097	1	571	0.945102	1.22068	3.03729	4.31792	1.62655	0.979802	4.3417	3.93188	3.02811	2.88767	0.530816	5.23826	5.42421	0.425929	5.98865
TCGA-CZ-4853	0	774	2.60932	4.12606	3.7481	6.0729	4.66072	4.88096	7.89183	3.09946	3.29139	1.26228	5.51775	0.727313	2.48549	0.080252	6.25971
TCGA-CZ-4854	1	1404	1.12088	2.1176	2.8525	4.11789	3.49015	3.38753	6.72214	2.19497	3.70525	4.06326	0.191372	5.62136	3.24633	1.81307	4.22626
TCGA-CZ-4856	0	18	2.25283	2.89301	3.7559	4.85834	2.89456	4.28482	6.63776	4.92016	4.46188	3.07483	4.58587	1.12003	2.93818	0.613546	5.72315
TCGA-CZ-4857	1	1432	1.37519	0.196545	3.53661	1.17691	3.09957	0.54861	5.50872	2.30978	3.36267	4.07152	0.00448359	5.82459	4.17434	6.41581	4.93944
TCGA-CZ-4858	1	2105	3.50054	0.237072	0.727901	0.266605	0.84368	0.00865471	2.26688	0.639502	2.24379	2.25973	0.00443151	0.935628	6.21909	4.54054	2.75036
TCGA-CZ-4859	0	1787	3.26327	4.13358	3.41681	5.16275	3.75755	5.02146	8.2202	4.31629	3.6662	0.889198	4.62415	0.285342	3.43011	0	7.68767
TCGA-CZ-4860	1	206	0.272926	1.2534	0.456869	0.103221	1.77171	0.0646152	3.48466	0.846365	0.377861	4.0267	0.0134522	5.86009	8.24121	0.624456	0.676691
TCGA-CZ-4861	1	446	1.47317	2.36394	3.03234	4.57459	1.90517	3.1697	3.46694	2.77615	2.35326	1.53288	2.25237	3.24107	6.18249	0.803822	4.1602
TCGA-CZ-4862	0	3271	2.46367	3.27035	3.76241	5.12811	3.3494	3.9963	4.36961	5.06282	4.59638	2.24326	0.0100009	2.03726	5.5644	0.649209	5.70288
TCGA-CZ-4863	0	1928	2.48448	3.04048	3.54043	5.55355	3.48216	3.5281	4.3722	4.60871	4.87668	1.17365	0.564272	0.525381	3.61884	0.0492234	6.5386
TCGA-CZ-4864	1	1315	2.70714	2.63979	2.4853	5.88128	4.11247	4.38868	4.87904	4.0271	2.53035	0.474552	0.032082	0.379188	4.29025	0.0220714	7.04918
TCGA-CZ-4865	1	166	0.135871	2.05387	3.52104	1.38708	3.15979	4.28209	5.57661	4.86464	3.06135	2.38143	0.112749	2.82494	4.66411	0.180715	4.82054
TCGA-CZ-4866	0	3267	4.03133	5.29114	4.50169	2.51246	5.2231	3.23994	4.54035	3.27378	4.20429	1.32955	0.0268987	0.984868	4.55539	0.0337286	7.70116
TCGA-CZ-5451	0	1929	2.23965	3.17908	2.71733	6.36676	3.96931	4.69674	7.16369	4.23635	3.16383	0.555646	0.778874	0.306797	2.51613	0.475214	9.7134
TCGA-CZ-5452	0	1789	3.35737	1.56668	1.76055	5.4716	3.50383	3.34722	4.66113	2.45145	3.51202	3.43574	0	4.768	4.61188	0.0720724	5.94376
TCGA-CZ-5453	1	2419	1.94807	2.90116	3.43827	3.14618	3.37238	4.28286	6.62811	4.49191	3.3479	0.613244	1.77496	0.369273	1.78969	0.298156	6.95573
TCGA-CZ-5454	1	722	1.62061	2.61932	3.48178	3.80134	2.58646	3.77701	3.75359	2.7638	1.29004	2.74786	0.847728	0.697537	1.29787	0.843163	6.87375
TCGA-CZ-5455	1	561	2.58818	2.6723	3.75896	6.18207	3.71237	4.24988	5.67153	5.06069	4.2871	1.52352	0.00732466	0.506101	2.11345	0.825357	8.06193
TCGA-CZ-5456	0	2422	1.53809	1.33348	3.09637	5.71565	2.7874	3.48845	7.06379	1.50917	2.52916	3.33539	1.25393	6.55049	4.70517	1.70309	5.70889
TCGA-CZ-5457	0	2754	1.63411	3.39114	2.96518	5.1181	3.4392	3.76741	5.56051	5.19119	4.44293	0.610855	0.259087	0.358996	2.03328	0.00733632	7.48457
TCGA-CZ-5458	0	2789	2.03988	3.3252	3.22458	5.70493	2.82428	4.98395	5.87493	4.16087	2.59167	1.99597	1.39985	0.662967	2.00878	0.431801	8.72003
TCGA-CZ-5459	0	1683	1.5152	2.80977	2.13462	2.62221	4.26397	5.00273	7.05694	3.80859	0.609414	1.29561	1.14436	0.465956	5.93774	2.59326	5.79973
TCGA-CZ-5460	0	2873	1.93294	3.36173	3.0547	4.81304	3.19607	3.58897	7.07319	3.81596	1.09673	2.86914	0.0264829	1.47836	3.9653	1.17467	7.05429
TCGA-CZ-5461	1	330	1.98031	2.58025	3.14726	3.48598	3.0704	3.48757	6.17613	3.75857	1.86738	1.55839	0.00555511	3.02525	5.53482	4.71178	6.10143
TCGA-CZ-5462	1	311	1.35417	1.25413	2.09947	5.32038	2.68327	4.24148	5.8615	1.79649	5.14848	5.10339	0.00309367	5.78808	3.28725	1.29054	3.91781
TCGA-CZ-5463	0	662	2.92229	4.39684	3.61131	4.64354	4.01339	4.77173	5.42043	4.06722	3.24244	1.00722	0.0248968	0.334888	3.15057	0.441499	5.97455
TCGA-CZ-5464	0	2128	1.46376	2.52223	3.25785	3.82543	4.18969	3.74706	7.46134	3.36767	1.23093	2.11073	0.114169	1.17181	5.49944	1.49332	6.00451
TCGA-CZ-5465	1	2564	1.74047	3.44247	3.25034	4.28734	4.21354	4.09495	5.69255	3.36233	1.08401	1.05017	0.00477153	1.12113	3.92704	0.126452	8.59911
TCGA-CZ-5466	0	685	1.55537	2.53319	2.72	4.88943	2.44336	3.82669	6.29247	3.47569	4.48922	2.39309	0.0184913	4.01127	3.38722	0.101598	5.73348
TCGA-CZ-5467	1	73	1.71604	2.18045	2.40489	4.15959	3.0743	4.35965	5.0252	3.09385	1.562	1.00618	0.0746441	0.502777	4.51433	1.72171	7.6239
TCGA-CZ-5468	1	59	0.759818	0.0177861	2.49417	2.09761	2.00269	0.026626	1.88253	1.34724	0.229815	3.36678	0.0305882	5.78036	5.17276	5.11348	4.8259
TCGA-CZ-5469	1	946	0.176281	0.247985	2.43588	2.97175	1.9915	2.25805	7.48206	1.90465	2.28868	1.50204	0.0398377	6.81596	6.17416	0.746933	4.1079
TCGA-CZ-5470	0	386	2.81032	2.53305	4.39043	4.2896	2.93361	3.27801	4.86141	3.64156	3.20886	1.80657	0.0680586	1.02879	4.85833	0.257423	6.60245
TCGA-CZ-5982	0	2439	2.32148	3.83254	4.31237	4.70474	3.69326	3.51034	6.10177	4.47432	3.47854	1.69052	0.0330374	0.332232	3.67802	0.638226	7.97567
TCGA-CZ-5984	0	2067	1.92812	2.52957	4.04066	4.34528	3.29952	4.02619	6.50658	1.79656	0.602539	5.14656	1.58483	5.5981	3.87353	2.71915	6.44436
TCGA-CZ-5985	0	1997	1.89418	2.9065	3.19591	6.07219	3.60698	4.32924	6.14301	2.79743	3.66411	6.1056	0.00664188	5.87078	4.93487	0.824872	7.22025
TCGA-CZ-5986	0	373	2.68011	3.61853	3.17117	5.73927	4.34565	4.38136	4.36156	3.91974	4.68841	1.05247	4.64844	0.36506	0.710992	0.239228	6.57117
TCGA-CZ-5987	1	445	2.37136	2.78292	3.02373	5.62858	3.37837	4.33744	6.39222	2.86307	3.23366	2.02552	0	5.56621	3.29979	6.38175	7.80496
TCGA-CZ-5988	0	693	1.56669	2.86972	3.66811	1.16868	3.3686	4.1776	5.56811	4.14004	1.89444	5.03298	0.114713	3.98122	4.01836	0.429463	8.15446
TCGA-CZ-5989	0	1905	3.17173	3.97202	5.14539	6.48812	4.0068	3.77594	4.2196	6.07831	5.77368	0.206821	0.150052	0.283088	0.398839	1.16934	6.61283
TCGA-DV-5565	0	1329	0.388011	0.783782	2.2943	1.81461	1.70152	2.53099	5.44939	4.02527	1.61173	1.97677	2.23691	0.187723	3.00463	0.30472	5.74473
TCGA-DV-5566	0	1398	2.00482	3.77646	4.06711	4.20479	3.22505	4.05223	6.54639	4.92804	2.04326	1.79582	1.78451	0.33621	3.25224	1.51295	4.16441
TCGA-DV-5567	0	2004	1.80077	3.49333	3.14753	3.6119	0.38048	4.45256	4.82227	3.88512	1.79047	5.98256	0.0198368	0.0915065	6.1314	0.224304	5.82263
TCGA-DV-5568	0	370	1.45479	1.6836	1.72784	2.94674	2.9158	4.39029	5.97122	2.6937	1.56614	2.838	0.0116165	2.25552	4.94439	2.10855	4.82437
TCGA-DV-5569	0	355	1.97895	3.17701	3.55403	2.96157	2.49348	4.09696	7.08329	5.2784	3.4686	1.66628	3.81178	0.284447	3.98053	0.215219	3.71749
TCGA-DV-5573	0	1130	2.48245	3.48648	3.60558	4.91052	3.31583	4.84925	5.17517	4.32571	3.45219	1.73409	1.83488	0.533194	5.52897	0.151555	6.26256
TCGA-DV-5574	0	2016	1.11696	2.34915	2.02561	2.46475	1.46831	2.81277	4.43244	4.89591	2.12375	2.70365	3.03532	0.489519	3.68125	1.61591	5.66713
TCGA-DV-5575	0	1729	2.73752	3.47301	3.56962	3.09002	3.17438	4.53984	5.26345	5.25085	3.4615	2.05919	0.0208095	0.601457	4.57555	0.0819326	7.14843
TCGA-DV-5576	1	727	1.84092	2.83504	2.44666	2.60601	1.04892	5.05916	5.63131	4.50903	3.09808	4.81397	2.10415	0.207308	3.98378	1.16897	5.96231
TCGA-DV-A4VX	1	1626	2.31899	2.74689	2.85876	3.67846	2.50355	4.18681	8.05849	1.22706	0.104329	2.54247	0.01096	4.71376	4.29436	0.0542782	7.60835
TCGA-DV-A4VZ	0	365	0.972626	1.52222	2.77271	0.448031	0.0823948	4.95009	2.15664	3.27179	2.54679	7.63478	0.0844358	0.568379	5.03181	0.524658	5.09234
TCGA-DV-A4W0	0	2470	0.326391	1.02416	2.6026	5.22788	4.20469	4.02127	5.72034	3.54347	2.71288	1.59537	0.594181	5.10871	3.77468	0.332923	6.86916
TCGA-EU-5904	0	551	2.48701	3.22478	3.02549	5.13538	4.09012	4.55564	6.69103	5.59049	2.75204	0.751805	4.03442	0.296332	2.77243	0.188597	9.80022
TCGA-EU-5905	0	119	1.13114	1.44121	3.19913	3.88997	3.22209	4.8011	6.19951	2.96043	0.59155	2.65084	0.119805	5.22583	5.45252	0.208485	8.43634
TCGA-EU-5906	0	206	2.49137	3.78407	3.71417	5.13965	3.75899	3.96835	6.71203	5.02368	4.85294	1.10905	3.25206	0.264868	2.5576	0.37499	8.07005
TCGA-EU-5907	0	127	2.96414	3.12988	3.43644	4.21992	3.24528	3.5132	6.11756	1.47688	3.08113	0.718633	0.0220875	1.39061	2.08351	1.51679	5.54222
TCGA-G6-A5PC	1	242	2.35784	1.07383	1.21342	1.01792	3.58261	4.38544	7.29518	2.81542	1.93267	2.05692	0.307128	2.82396	6.07757	0.0544678	4.43145
TCGA-G6-A8L6	1	313	1.21315	2.0715	1.74041	4.00656	2.57651	4.27935	5.28187	3.83221	0.401239	1.26028	0.414449	1.37266	3.2468	0.109875	6.6592
TCGA-G6-A8L7	0	2133	0.795214	2.08773	0.876836	0.454867	1.15351	2.97688	1.32268	1.17633	0.076101	2.02617	0	1.50955	3.91471	4.07967	7.71549
TCGA-G6-A8L8	1	1091	1.39584	2.20279	2.85668	4.46551	4.60102	4.7748	7.50147	2.60293	3.89167	0.655687	0.0192343	0.809914	2.60611	0.325434	6.80676
TCGA-GK-A6C7	0	61	1.94526	2.62393	2.16209	4.61707	3.59363	3.42312	5.71043	4.70303	2.2581	1.36174	6.0151	0.453006	1.91885	0.0935799	6.74092
TCGA-MM-A563	0	591	1.95818	2.46395	2.49888	4.27728	3.23494	4.75923	5.01049	3.64985	2.11447	3.265	0.638658	1.10128	3.81947	2.32495	5.50613
TCGA-MM-A564	0	607	0.229491	1.33675	0.237273	0.0286755	3.26073	4.51166	5.01329	4.42709	1.40114	1.01784	0.126024	0.49786	7.16891	2.92363	3.82442
TCGA-MM-A84U	0	700	0.402038	0.345109	1.70305	0.895736	3.15925	3.50187	5.35003	4.13654	1.76586	2.52225	0	5.24469	5.23438	0.340105	4.74954
TCGA-MW-A4EC	0	498	2.01251	3.14068	3.49292	3.8921	3.43422	4.19669	8.02814	4.95984	3.01109	1.3867	3.25941	0.600946	2.99208	0.223825	8.15753
TCGA-T7-A92I	0	356	1.79713	6.16965	1.91675	4.24646	2.08254	5.38853	1.44466	1.61185	0.264287	1.2351	0	0.691803	2.02921	0.0644406	6.14758
